# Supplementary material for: Comprehensive Analysis of a Platelet- and Coagulation-Related Prognostic Gene Signature Identifies CYP19A1 as a Key Tumorigenic Driver of Colorectal Cancer
Source: Biomedicines. 2024 Sep 30;12(10):2225. doi: 10.3390/biomedicines12102225 (PMC11505370; doi:10.3390/biomedicines12102225)
Supplement: Supplementary file 1 [file biomedicines-12-02225-s001.zip]

Archive with 2 entries (2 files):
- Supplementary Figure.pdf
- supporting information.xlsx
