# Supplementary material for: Comprehensive Analysis of a Platelet- and Coagulation-Related Prognostic Gene Signature Identifies CYP19A1 as a Key Tumorigenic Driver of Colorectal Cancer
Source: Biomedicines. 2024 Sep 30;12(10):2225. doi: 10.3390/biomedicines12102225 (PMC11505370; doi:10.3390/biomedicines12102225)
Supplement: Supplementary file 1 [file biomedicines-12-02225-s001.zip › supporting information.xlsx]

## Sheet: Supplementary File S1
	which.gene
1	CALB2
2	ST3GAL6
3	MAP9
4	NLGN2
5	PHF1
6	ZNF781
7	GUCY1A3
8	PRKG2
9	IP6K3
10	ZNF880
11	TRABD2B
12	GLI3
13	KCNE4
14	EFS
15	EPHA3
16	PDE5A
17	ZNF304
18	NOP16
19	GNA12
20	HEY2
21	OR51E2
22	NTM
23	ASB2
24	MATN3
25	RCN3
26	FAM69B
27	PCBP3
28	NLGN3
29	SLC18A2
30	DENND5A
31	N4BP1
32	TBX19
33	ISLR2
34	ADCY2
35	PDE1C
36	ABCA1
37	PCDHGA2
38	POU6F1
39	CSPG4
40	PLP1
41	CDH6
42	BPI
43	ZNF778
44	NRK
45	MAPK4
46	HS3ST3A1
47	IGF1R
48	F2RL2
49	FGF10
50	ZNF350
51	NOTCH2
52	TMOD1
53	FXYD6
54	DPYSL3
55	APBA2
56	ADAMTSL4
57	PRPH2
58	MARVELD1
59	PI4K2A
60	SIPA1
61	RBMS2
62	LSAMP
63	CDON
64	LRRC32
65	CALHM2
66	FAM212A
67	BMP8A
68	PRX
69	POMC
70	HSPA1L
71	ZNF532
72	CDH11
73	CMTM3
74	NKX3-2
75	ZNF528
76	CTHRC1
77	C9orf16
78	SCN2B
79	FAM46B
80	CFL2
81	DACT1
82	SLC36A1
83	FOXL1
84	TUBA1C
85	MMP11
86	SHC4
87	NFASC
88	CCDC85A
89	DENND2C
90	P3H3
91	ZFP28
92	FBLN7
93	BLOC1S5-TXNDC5
94	MEIS3
95	NLRP1
96	DDR2
97	CYS1
98	ENO1
99	ATP8B2
100	FBXL22
101	KIAA1614
102	KCNA5
103	CLMP
104	EPHA7
105	GLT8D2
106	IRF2BPL
107	FKBP10
108	INPP4A
109	CCDC51
110	RRAGD
111	C8orf88
112	ATP10A
113	COL8A2
114	PTPRM
115	TBX1
116	NPR3
117	RCC1
118	TCF7L1
119	C1QTNF9
120	MS4A4E
121	VCAM1
122	KRBA1
123	CTC-435M10.3
124	ITIH5
125	LPHN2
126	SMIM4
127	F2RL3
128	MYOC
129	PRRX2
130	LRCH2
131	PTX3
132	QKI
133	PTPN14
134	TNFSF12-TNFSF13
135	TRIM46
136	DNAJB5
137	SNRPN
138	USHBP1
139	TNFSF12
140	GYPC
141	COMMD4
142	PCOLCE
143	IQSEC1
144	MMRN2
145	ITPR1
146	CD248
147	FIBIN
148	NAP1L6
149	CD1A
150	ATP2B4
151	CYBRD1
152	TACO1
153	FAM162B
154	LAMP5
155	DCLK1
156	TMSB15A
157	KCTD15
158	RPS6KA2
159	CYP7B1
160	POLR2H
161	TBC1D9
162	RER1
163	MPZ
164	CNPY4
165	GNAO1
166	EIF3D
167	FOXRED1
168	CACNA2D1
169	ITGA10
170	PXDN
171	NDST3
172	ANKRD6
173	GNAI1
174	STIM1
175	ARHGAP31
176	ARHGEF25
177	PCDH12
178	RGL1
179	RARB
180	SCRN1
181	C2CD2
182	ELN
183	LEFTY2
184	SERPINF1
185	FLT3LG
186	EID1
187	FBLN5
188	IQCJ-SCHIP1
189	DGKI
190	RBP7
191	HDAC7
192	TMEM217
193	TMEM52B
194	UCN2
195	KCTD10
196	PCDHGA5
197	KCTD7
198	SDC3
199	ATP1A2
200	ARHGAP22
201	MAPK8IP1
202	LPAR1
203	GAL3ST4
204	BCL6B
205	JAKMIP2
206	NINL
207	QDPR
208	PLA2G4C
209	FAM171A2
210	GFPT2
211	NDN
212	NFATC4
213	TNS2
214	ALYREF
215	CCL11
216	LIPT2
217	NRP1
218	SYNPO
219	ZC3H10
220	HOMER3
221	HSPB2-C11orf52
222	ECSCR
223	COL6A2
224	STC1
225	WNT5B
226	LDLRAD2
227	NUP85
228	SLC37A4
229	CCDC178
230	CD300E
231	TMEM169
232	ZHX2
233	CCDC136
234	45540
235	C3
236	TMEM26
237	GLIS1
238	LMCD1
239	CLSTN2
240	ENTHD1
241	ZSCAN23
242	CDK15
243	UCHL1
244	SH3TC1
245	WIBG
246	GGT5
247	SERTAD4
248	WWC3
249	GPM6A
250	CACNA1H
251	COPZ2
252	PLA1A
253	DZIP1L
254	SLC25A42
255	COL16A1
256	CCDC89
257	NTNG1
258	CLIC6
259	LOXL3
260	TPP1
261	PCDHGB7
262	GSC
263	ZFP82
264	RETN
265	CHRDL2
266	ADCY4
267	PCDHGB5
268	MRGPRF
269	DACT3
270	SLC2A4
271	ANGPTL4
272	PLXNA4
273	FNBP1
274	MAMDC2
275	GFRA1
276	ZNF354C
277	NAP1L2
278	TGFB1I1
279	ABI3BP
280	MOXD1
281	VAT1
282	C3orf80
283	MECR
284	GLIS2
285	PTCH2
286	TUBG1
287	DIRC1
288	RDM1
289	NTNG2
290	NBEA
291	LTBP1
292	KIAA1755
293	C1QTNF2
294	PGAP2
295	TNFSF4
296	ARHGAP6
297	MAGEE1
298	CARD8
299	FPGT-TNNI3K
300	DLG2
301	DDOST
302	SHISA3
303	ATL1
304	SIRPA
305	GCSAML
306	SPARCL1
307	PSMD3
308	STOM
309	SYNE3
310	SPINK6
311	ZKSCAN7
312	FMOD
313	CLIP4
314	LPPR4
315	HRC
316	SCUBE2
317	SCAMP5
318	GMDS
319	KIF26B
320	TPM1
321	PRKD1
322	HDGFRP3
323	KCNQ3
324	NOVA2
325	KDELC1
326	CFH
327	LRRC70
328	GPR17
329	SLC5A4
330	PLXDC2
331	JAM2
332	C16orf62
333	USP11
334	HSPB7
335	CHST7
336	AXL
337	FBXO32
338	SULF2
339	SALL2
340	RERG
341	NEXN
342	SETBP1
343	CKMT1A
344	SEMA5B
345	EBF3
346	CACNB2
347	CLEC14A
348	ELTD1
349	MMP2
350	PGBD5
351	NLGN4X
352	MN1
353	SERPING1
354	CMTM8
355	PGF
356	FBN1
357	RP11-849F2.7
358	SNRPA
359	FAM124A
360	ST3GAL1
361	TNFAIP8L3
362	SFRP2
363	ITGB1BP2
364	RASGRF2
365	ADAM19
366	OBSL1
367	CADM1
368	FGF1
369	NUDT10
370	NPTXR
371	CUBN
372	GALR2
373	TMED3
374	FMO3
375	RSPO2
376	HMP19
377	PPAPDC3
378	CBX6
379	LAMA4
380	CYP27C1
381	TDRP
382	RFTN1
383	CDH5
384	GATS
385	CCT7
386	APBB1
387	GPT2
388	TIMP2
389	IL17B
390	C1QTNF7
391	RNF175
392	GRID1
393	GPRC5B
394	FRMD6
395	PNMAL2
396	SH3BP5
397	GPR161
398	MYL9
399	PHLDB2
400	SLC35G2
401	TCF21
402	PALM2-AKAP2
403	EVC2
404	NR2C2AP
405	TPRG1
406	SYNC
407	TUSC3
408	WNT2B
409	CYTL1
410	LAMB2
411	SMAGP
412	HDAC4
413	ZBTB40
414	SNN
415	WBP1L
416	ASPA
417	BCHE
418	LDLRAD4
419	ORAI2
420	KCNMB1
421	EVC
422	EFNB3
423	PHOX2B
424	CBX7
425	KCTD12
426	EMP3
427	TSHZ3
428	MRC2
429	VIP
430	L1CAM
431	C11orf96
432	TMEM88
433	FRZB
434	SLC2A3
435	ZNF471
436	NRSN2
437	SYPL2
438	PIK3IP1
439	PLXND1
440	RNF144A
441	PHLDA3
442	ADAMTS9
443	ACTC1
444	PLAT
445	CFI
446	DCHS1
447	EGFL6
448	STMN4
449	PPP1R3F
450	NPR2
451	C15orf59
452	MXRA7
453	PRL
454	ZNF606
455	IL4R
456	COL18A1
457	MORN5
458	KCNAB2
459	HSPB8
460	NNMT
461	PDCD2L
462	PPP1R14A
463	ACKR2
464	ANKRD35
465	ZNF256
466	RUNX2
467	NID1
468	COL14A1
469	KCNJ8
470	C1orf216
471	COL6A3
472	SMIM10
473	ANGPT2
474	ZNF287
475	ADORA1
476	GLI2
477	SLC10A6
478	JPH2
479	MRVI1
480	RBPMS
481	TRIM61
482	HINT2
483	ACACB
484	SHISA4
485	CTSG
486	DES
487	FAM117A
488	PRSS3
489	SLC4A3
490	RELN
491	ACTA2
492	SYNPO2
493	ANGPT1
494	SNAI2
495	LPL
496	SYT11
497	PRIMA1
498	ZNF154
499	MYH11
500	STAC
501	P4HA3
502	SDC2
503	FAM19A1
504	STON1-GTF2A1L
505	SELM
506	THSD1
507	EVA1B
508	SMARCD2
509	BICC1
510	CYGB
511	AQP1
512	SLC16A7
513	BICD2
514	ABHD8
515	DYSF
516	MAP3K3
517	FAM124B
518	PNMAL1
519	MMP14
520	MAP6
521	PINLYP
522	VAT1L
523	KIF3C
524	CCL21
525	CHST3
526	SMARCA1
527	SCUBE3
528	APCDD1L
529	EGR2
530	CDKN1C
531	FEZ1
532	SPR
533	ADAM12
534	ST8SIA3
535	NACAD
536	NAV1
537	WDFY2
538	ARID5A
539	GPC1
540	RENBP
541	DLG4
542	CCDC184
543	FGF2
544	SMCO3
545	UBE2QL1
546	IGFBP3
547	ADCY5
548	ZNF467
549	MRPS18A
550	CLDN5
551	ZEB2
552	PCDHGB6
553	PPAP2B
554	FBLN2
555	SCG2
556	ZBTB16
557	HSPB2
558	JAZF1
559	RASIP1
560	GALR1
561	PALM2
562	CLIP3
563	RGAG4
564	PRR29
565	KCTD11
566	NHSL2
567	PDZD2
568	SOX5
569	FAM218A
570	TICAM2
571	LMO3
572	NUAK1
573	ADRB2
574	PTGIS
575	GTF2IRD2
576	ARHGEF26
577	FAM171B
578	ACSS3
579	ADAMTS10
580	EID3
581	SCARA3
582	RCAN2
583	CSDC2
584	PRKCDBP
585	EDNRB
586	NUTM2D
587	STMN2
588	DISP1
589	ATPIF1
590	LHFP
591	FAM129A
592	PPEF1
593	PLEKHG1
594	PDE1A
595	S1PR1
596	DNM1
597	SSC5D
598	KCNH2
599	CHSY3
600	GIPC3
601	EGFL7
602	ERMN
603	TCEA2
604	WSCD2
605	MPPED2
606	DTNA
607	GPSM1
608	FLT4
609	AKT3
610	SLC35F1
611	KIFC3
612	OPN1SW
613	ZNF415
614	CASQ1
615	PTN
616	GABARAPL1
617	QARS
618	LYNX1
619	TMTC1
620	INMT-FAM188B
621	CHST10
622	SUFU
623	C1QTNF6
624	SMYD1
625	PTHLH
626	ACTN1
627	SEMA4C
628	LGI4
629	THBS4
630	TSHB
631	COX4I2
632	MSANTD3-TMEFF1
633	TRPS1
634	OR5K2
635	ZNF677
636	PRTG
637	PABPC5
638	ZDBF2
639	FN1
640	CRISPLD2
641	MS4A2
642	ARL10
643	CYP19A1
644	RHOJ
645	ZNF610
646	WNT2
647	ZNF418
648	PCDHGC3
649	VAMP2
650	FZD8
651	TUBA1A
652	CSRP1
653	PCDHGA9
654	TRIL
655	ZNF511
656	FES
657	ITGBL1
658	SLC24A3
659	RANBP3L
660	BCAM
661	LZTS1
662	HIC1
663	NTN1
664	FOXC2
665	CD276
666	CCDC8
667	ARHGEF15
668	PPP1R3C
669	GPX8
670	TRAM1L1
671	STK32B
672	NPY
673	BASP1
674	OAZ2
675	NME1
676	FIGN
677	IMPG2
678	ST5
679	PCDHA10
680	SLC16A2
681	RASL11B
682	F13A1
683	CCDC71L
684	SCARF2
685	KIT
686	GPX7
687	SEMA3E
688	COL15A1
689	EPM2A
690	RECK
691	AVPR1A
692	SHE
693	DTX3
694	PCDHB4
695	TM4SF19
696	AKAP6
697	SPP1
698	SCGN
699	CHSY1
700	HECW2
701	GTF2A1L
702	MAP3K7CL
703	VWF
704	VSTM4
705	PALM
706	ARMCX1
707	CCNE1
708	PMP2
709	LUZP1
710	FOXF2
711	SFRP4
712	FAM167B
713	ZNF347
714	LRRC15
715	SYNDIG1
716	CNIH3
717	TUBB6
718	MEOX2
719	SCN3A
720	FRMD4A
721	EIF4EBP1
722	ZFHX4
723	LIMS2
724	SAMD4A
725	DNAJA3
726	CRYAB
727	STEAP4
728	DCLK2
729	SOBP
730	NGF
731	VIPR2
732	HMCN1
733	COLEC11
734	GSTK1
735	FAM198B
736	LOXL2
737	CTNNA3
738	BVES
739	C16orf86
740	C11orf63
741	TLL1
742	HSPB6
743	LPHN3
744	NOS3
745	HECTD2
746	NANS
747	SEMA6C
748	PYGM
749	VIM
750	RHD
751	CD93
752	DIRC3
753	SNX18
754	PRR15L
755	NCKAP5L
756	INMT
757	NUMBL
758	DEGS2
759	IL3RA
760	HTRA1
761	PER1
762	HHIPL1
763	SPOCD1
764	MID2
765	ADAMTSL3
766	KIAA1467
767	PTPRJ
768	TLN1
769	CPXM1
770	ANGPTL7
771	SDPR
772	CYYR1
773	DCBLD2
774	TMIE
775	B3GNT9
776	TSPAN11
777	LRRC59
778	FMNL3
779	SLCO3A1
780	TNFAIP6
781	MOCS1
782	CTD-2207O23.3
783	FXYD1
784	KAL1
785	SRGAP2B
786	ZFPM2
787	PTH1R
788	KLF2
789	PCDHB7
790	KIAA1462
791	FLNC
792	ZFAT
793	OLFML1
794	ADAM23
795	LOXL4
796	ICT1
797	PCDH7
798	ARL9
799	SLITRK3
800	C10orf107
801	TACR2
802	ZNFX1
803	ITGA7
804	COL6A1
805	CCDC158
806	ZDHHC15
807	BACE1
808	ARSI
809	RXFP1
810	CRIP2
811	RGS16
812	PI16
813	ATRNL1
814	SNAI1
815	TMEM132A
816	LOXL1
817	MASP1
818	ZNF843
819	COL11A1
820	NR2F2
821	COL4A4
822	S1PR5
823	FSTL1
824	ZNF134
825	OSMR
826	PCDHB12
827	TYRP1
828	DKK3
829	FBLIM1
830	NXN
831	NOTCH3
832	COL5A2
833	CFHR1
834	MAS1L
835	SCN1B
836	COL3A1
837	PTRHD1
838	MITF
839	ZNF382
840	C1orf53
841	ADAMTS12
842	ITIH3
843	RORA
844	PCDHB3
845	GTF2IRD2B
846	APELA
847	SPOCK1
848	GP5
849	PCDH9
850	CCDC88A
851	CHRM2
852	SH3PXD2B
853	PRELP
854	CD1E
855	CD34
856	ZNF454
857	DYRK3
858	RRAD
859	HDHD3
860	AMZ1
861	FOLH1
862	CXorf36
863	ECHS1
864	DUSP26
865	TRO
866	FER
867	DNAJC18
868	SPARC
869	PPP1R18
870	POLDIP2
871	AC037459.4
872	PXDNL
873	PODNL1
874	PHYHIP
875	MAP1B
876	BEST1
877	ZNF404
878	IGFBP7
879	FCN3
880	CCDC36
881	AGTR2
882	PTRF
883	KRBA2
884	ETV1
885	MAGEH1
886	REM1
887	CES1
888	GRIK5
889	PGR
890	FGF7
891	KCNK3
892	ZNF626
893	SLCO2A1
894	ALPL
895	TRPV4
896	PSMB2
897	NBPF10
898	PDGFRA
899	CYR61
900	LAMC3
901	OPCML
902	COL4A1
903	EIF4A3
904	ILK
905	KANK2
906	FAM26E
907	ERAL1
908	ANXA6
909	CHRNA3
910	AK5
911	EMILIN1
912	MSRB3
913	CRMP1
914	TMEM121
915	KSR1
916	GCAT
917	ZNF773
918	TTYH2
919	SPSB1
920	TMEM35
921	BCORL1
922	RFX8
923	MRAS
924	GLRB
925	TBKBP1
926	SOX11
927	RCBTB2
928	A4GALT
929	SVIL
930	SMARCD3
931	KDR
932	PPAPDC1A
933	TMEM110
934	OLFML2A
935	MRPL14
936	ELFN1
937	RBMS1
938	FBXO17
939	RDX
940	FAM180A
941	PPFIA2
942	CASC10
943	THSD7A
944	RARRES2
945	FAM126A
946	CFAP58
947	PSD
948	KCND3
949	FAM43B
950	NR3C1
951	NOV
952	FILIP1
953	RGCC
954	LPAR4
955	C11orf95
956	FAM127C
957	TENM4
958	PDGFRB
959	ZIK1
960	PLAC9
961	SLC23A2
962	COL6A6
963	MCC
964	MXRA5
965	HDAC9
966	PLEKHG2
967	RITA1
968	BEX4
969	AF165138.7
970	TMEM200B
971	ZEB1
972	EGFLAM
973	ZNF175
974	GRIK3
975	ZNF793
976	ABRA
977	COL4A3
978	ZNF582
979	CNN1
980	RSPO3
981	ZNF788
982	PRPH
983	TSSC1
984	C3orf18
985	SYNE1
986	PTGS1
987	SFXN3
988	PDGFD
989	CLSTN3
990	LUM
991	CHRD
992	GRASP
993	AMPD3
994	ADAMTS1
995	LINGO3
996	CALCRL
997	ZFP92
998	F2R
999	MSN
1000	PCBD1
1001	PCDHGA6
1002	BCL2L14
1003	IMPDH2
1004	GREM2
1005	ADAMTS14
1006	COL5A3
1007	GLDN
1008	RNF122
1009	GPR124
1010	CHST1
1011	PTGER3
1012	KCNB1
1013	PDLIM2
1014	ITPRIP
1015	EMCN
1016	BGN
1017	THEM5
1018	LBH
1019	ADAMTS16
1020	TSHZ2
1021	HDAC5
1022	GAS1
1023	ZNF812
1024	CRTC3
1025	BICD1
1026	PDZRN4
1027	MRPS25
1028	NDUFA10
1029	IGDCC4
1030	HDC
1031	IBSP
1032	GDNF
1033	HSD17B6
1034	ST8SIA1
1035	PECAM1
1036	KLF17
1037	ISLR
1038	MYLK
1039	WRAP73
1040	KANK3
1041	BTBD19
1042	SMIM22
1043	PLCL1
1044	CCDC102A
1045	PLA2G5
1046	MFAP5
1047	ZNF671
1048	PAMR1
1049	FAP
1050	C4A
1051	KCND1
1052	GEMIN7
1053	CILP2
1054	SPRED3
1055	GUCY1A2
1056	NALCN
1057	ILKAP
1058	MYH10
1059	PLVAP
1060	ZNF548
1061	HGF
1062	PGM5
1063	GEM
1064	ROBO4
1065	CRHBP
1066	ARSB
1067	ZNF516
1068	ACTG2
1069	CERS5
1070	PAPPA2
1071	CH25H
1072	TXLNB
1073	GSTM5
1074	LRRC4B
1075	COMP
1076	PNCK
1077	TCEAL3
1078	SLC46A2
1079	PDE1B
1080	NPR1
1081	TMEM47
1082	RBPMS2
1083	NDUFA9
1084	ALKBH2
1085	HPGDS
1086	FSTL3
1087	EBF4
1088	COL24A1
1089	SUSD6
1090	TMEM25
1091	BMP1
1092	TMEM119
1093	PREX2
1094	GAP43
1095	CMA1
1096	FBLN1
1097	COL12A1
1098	HN1
1099	GNAL
1100	TSC22D3
1101	NOD1
1102	SLC12A4
1103	COQ9
1104	TCF4
1105	PCDH17
1106	ZNF518B
1107	PCDHGA3
1108	NAV3
1109	DLC1
1110	HDAC1
1111	AFAP1L1
1112	MAF
1113	CILP
1114	CNTNAP3B
1115	OLFML3
1116	LURAP1
1117	ZNF208
1118	ABHD14B
1119	VGLL3
1120	SERPINE1
1121	AKAP12
1122	CPXM2
1123	FCER1A
1124	RAB9B
1125	TRPC4
1126	AOX1
1127	TTC7B
1128	AVPR2
1129	CASQ2
1130	45353
1131	ZNF43
1132	EBF1
1133	CCDC106
1134	PRRX1
1135	CERS1
1136	CCNO
1137	PDGFB
1138	MMP13
1139	C1R
1140	ANGPT4
1141	ACAN
1142	FHL1
1143	CHRDL1
1144	FAT4
1145	GPM6B
1146	WDR17
1147	CST2
1148	FNDC4
1149	CDIP1
1150	NETO1
1151	KCND2
1152	ECM2
1153	SNAP91
1154	FGF14
1155	TACR1
1156	ZNF570
1157	RBP5
1158	RNF180
1159	DOK6
1160	TNFSF18
1161	CDYL2
1162	CPQ
1163	THBS1
1164	SUGCT
1165	LRFN5
1166	KCNMA1
1167	GFAP
1168	FRRS1L
1169	DNAH10OS
1170	CBLN3
1171	FBN2
1172	C7
1173	EBF2
1174	KCNH1
1175	TMEM233
1176	TIMP3
1177	SSBP2
1178	LDB3
1179	AMPH
1180	NR4A3
1181	LAMA2
1182	TNC
1183	PTGFR
1184	TCF23
1185	MYOT
1186	THY1
1187	GPRASP1
1188	FAM13C
1189	CYP1B1
1190	TENM2
1191	SMO
1192	SLC8A1
1193	PHYHD1
1194	PLBD2
1195	COLEC12
1196	CNTNAP3
1197	TUB
1198	SELE
1199	FGF16
1200	FAM107A
1201	FGD1
1202	C1orf54
1203	HNRNPAB
1204	ZNF829
1205	MKX
1206	TSPYL5
1207	PARD6G
1208	CTSZ
1209	ALDH1A3
1210	ZCCHC24
1211	ENPEP
1212	ZBTB47
1213	RUNX1T1
1214	GLI1
1215	IL1R1
1216	KANK4
1217	CPE
1218	TTLL7
1219	TCEAL2
1220	FAM155A
1221	ESAM
1222	TBX2
1223	ETNK2
1224	DAZL
1225	C15orf52
1226	OSR1
1227	CHCHD10
1228	FHL5
1229	SPON2
1230	TBC1D1
1231	ARL4C
1232	LDB2
1233	SHISA2
1234	ESR1
1235	ISM1
1236	NCALD
1237	LGALS1
1238	MAN2B1
1239	CRISPLD1
1240	KIAA0930
1241	NUDT11
1242	C1RL
1243	CYP26B1
1244	FAM110D
1245	GREM1
1246	WWTR1
1247	HHIP
1248	RTN1
1249	ROM1
1250	MMP19
1251	MYOCD
1252	ADAMTS3
1253	SLIT2
1254	THOC3
1255	CRTAC1
1256	SV2B
1257	MEOX1
1258	WNT9A
1259	CCDC3
1260	TSPAN18
1261	PCDHGA4
1262	RAI2
1263	TRPC6
1264	ZNF135
1265	FLT1
1266	RAI14
1267	AARD
1268	MCTP1
1269	DPCD
1270	HTRA3
1271	NRP2
1272	LRRC48
1273	GJA5
1274	XIRP1
1275	HEYL
1276	SGCD
1277	NDUFB2
1278	SRGAP2C
1279	PCDHA3
1280	GPC6
1281	HSPA12B
1282	MAB21L2
1283	EFHD1
1284	DTX1
1285	NEFM
1286	PTPLAD2
1287	NKAPL
1288	BEND5
1289	PTPN21
1290	ADAMTS7
1291	RP11-690P14.4
1292	ARMCX2
1293	FGFR1
1294	CCDC69
1295	PRDM6
1296	RYR2
1297	SYNDIG1L
1298	CCDC80
1299	LRRN2
1300	PDK4
1301	MEX3B
1302	C10orf10
1303	45539
1304	IGFBP5
1305	WTIP
1306	CKMT1B
1307	PAPLN
1308	USP44
1309	SNCA
1310	WASF3
1311	PRICKLE2
1312	ARMC9
1313	SPEG
1314	FAM65A
1315	RAB7B
1316	ACKR3
1317	DSE
1318	RBFOX3
1319	UNC5C
1320	ARMC4
1321	TSPYL2
1322	DNM3
1323	KAZALD1
1324	LDOC1
1325	VASH1
1326	ALDH1L2
1327	METTL11B
1328	SERTM1
1329	NRXN2
1330	MYO16
1331	CHN1
1332	DAND5
1333	ANGPTL2
1334	C16orf45
1335	RGS17
1336	FAM83F
1337	SCN9A
1338	CLEC3B
1339	SULF1
1340	STARD9
1341	ARRDC2
1342	FZD1
1343	RGS4
1344	GPR68
1345	MCAM
1346	TCEAL7
1347	ANKS1B
1348	FNDC1
1349	ADAMTS4
1350	RBMS3
1351	COL1A2
1352	NOVA1
1353	CNTNAP1
1354	COL5A1
1355	GATSL3
1356	SARDH
1357	FAXC
1358	PRICKLE1
1359	TMEM97
1360	STON1
1361	LYVE1
1362	BHMT2
1363	C16orf89
1364	NLGN1
1365	GPR146
1366	RBFOX2
1367	SHOX2
1368	CORIN
1369	GRB2
1370	KIAA2022
1371	PDGFC
1372	RORB
1373	GJA4
1374	COL27A1
1375	PHB
1376	DPT
1377	ANO2
1378	ALPK2
1379	PLXDC1
1380	FMN2
1381	IGFL3
1382	LTBP2
1383	GNG7
1384	CDH13
1385	CD99L2
1386	MAP7D1
1387	EDIL3
1388	CCKAR
1389	SNCG
1390	METTL1
1391	HOPX
1392	ADPRH
1393	LPPR2
1394	KLF9
1395	ST6GALNAC5
1396	TLCD1
1397	TMEM240
1398	LAYN
1399	ELMO1
1400	FBXL7
1401	WDR86
1402	CCDC81
1403	SYNM
1404	IL1RL1
1405	PTCHD1
1406	ANK2
1407	IDH2
1408	PCDH18
1409	TSPAN9
1410	HTR2A
1411	INHBA
1412	MECP2
1413	SCRG1
1414	EHD3
1415	BEND6
1416	TSPAN2
1417	GPR176
1418	KCNK12
1419	TP53INP2
1420	NGFR
1421	NOTCH4
1422	SVEP1
1423	PHOX2A
1424	PCDHGA12
1425	PLEKHH2
1426	MAN1C1
1427	ZNF365
1428	CERCAM
1429	ADARB1
1430	MFGE8
1431	ARHGAP23
1432	SCN4B
1433	FZD2
1434	BST1
1435	GDF5
1436	PALMD
1437	NEGR1
1438	NNAT
1439	GPI
1440	NDUFV3
1441	DIXDC1
1442	FCRLB
1443	CERS4
1444	DSEL
1445	MICU3
1446	KDF1
1447	MAPKBP1
1448	TNFSF11
1449	CHL1
1450	GAREML
1451	MFRP
1452	VCAN
1453	CNP
1454	PRKG1
1455	SGCA
1456	SOX17
1457	CAP2
1458	SLC22A17
1459	PMP22
1460	FJX1
1461	THBD
1462	ARHGEF17
1463	ZNF512B
1464	SUSD2
1465	A2M
1466	CYTH3
1467	ARHGAP24
1468	FHL3
1469	OLFML2B
1470	FAM101B
1471	RAB3IL1
1472	KIAA1644
1473	TENM3
1474	SORCS2
1475	ZNF331
1476	SPINK13
1477	SRGAP2
1478	GBGT1
1479	FAM19A5
1480	BDNF
1481	RAMP3
1482	S1PR3
1483	CALCOCO1
1484	COL10A1
1485	KCNN3
1486	THRB
1487	HLX
1488	NIN
1489	DCLK3
1490	TECTA
1491	KLHL5
1492	CTB-133G6.1
1493	AGTR1
1494	LONRF2
1495	RGS5
1496	AFF3
1497	CHODL
1498	PKD2
1499	WBSCR17
1500	MFAP2
1501	GLIS3
1502	P3H1
1503	ANGPTL1
1504	TMEM177
1505	ENOX1
1506	FAM65C
1507	AMOTL2
1508	DYNC2H1
1509	LIPI
1510	DOK5
1511	FAXDC2
1512	ZBTB46
1513	MYH3
1514	FST
1515	PEG3
1516	ENG
1517	GOLGA8R
1518	ANKDD1A
1519	EFEMP1
1520	SEMA7A
1521	SLC6A1
1522	NEFH
1523	ARHGAP20
1524	NPAS3
1525	ZSCAN18
1526	MYOZ1
1527	TMEM45A
1528	ZNF649
1529	NHP2
1530	PDLIM3
1531	RIMKLB
1532	GADD45B
1533	CLRN3
1534	RIMS1
1535	DFFB
1536	MMP17
1537	ZBTB4
1538	PRR16
1539	ZNF423
1540	CNTN1
1541	LOX
1542	SEMA6B
1543	ITGA5
1544	ADAMTSL1
1545	DCN
1546	FAM196B
1547	GOLGA8M
1548	AKR1B1
1549	C5orf46
1550	C20orf194
1551	NPTX1
1552	SOX18
1553	KCTD2
1554	APLNR
1555	RGS2
1556	ZNF660
1557	LIFR
1558	ERG
1559	MAPK10
1560	ETS1
1561	PARVA
1562	NKX2-3
1563	C1QTNF3
1564	PODN
1565	CEP170
1566	KERA
1567	TCTEX1D1
1568	TPRN
1569	MGP
1570	CAV1
1571	DKK2
1572	GNAZ
1573	PLTP
1574	SCN7A
1575	AMOTL1
1576	PCDHB16
1577	CADM3
1578	FZD4
1579	MAP1LC3C
1580	PALLD
1581	BCL6
1582	NRSN1
1583	HECW1
1584	C1S
1585	SGIP1
1586	RASA4
1587	HMGCLL1
1588	LRRN4CL
1589	GPR162
1590	ZNF366
1591	FAM110B
1592	SRGAP1
1593	GPR21
1594	CTF1
1595	SERPINH1
1596	VCL
1597	ACKR1
1598	GJC1
1599	ARHGEF40
1600	MFAP4
1601	ATP5G2
1602	ATP5G1
1603	GUCY1B3
1604	HLF
1605	CHRNE
1606	RPN1
1607	SNED1
1608	CCDC102B
1609	ZNF439
1610	REEP2
1611	FAM219A
1612	GAS7
1613	ELOVL4
1614	TGFB3
1615	CAND2
1616	MYCT1
1617	MEIS1
1618	BHLHE22
1619	OR7C1
1620	NDRG4
1621	ARL4D
1622	GPR4
1623	BEX1
1624	SYNGR1
1625	GLB1L2
1626	IGSF21
1627	NCAM1
1628	EDNRA
1629	PAPPA
1630	C22orf23
1631	ARFIP2
1632	RP11-136C24.3
1633	ELANE
1634	TSPAN4
1635	LARP6
1636	CDK14
1637	RGS7BP
1638	HSD17B14
1639	ST3GAL2
1640	IKZF4
1641	SLC5A7
1642	FRY
1643	TCF15
1644	ADAM33
1645	PPAP2A
1646	SPHK1
1647	FGD5
1648	TMEM204
1649	MEF2C
1650	JAGN1
1651	SLC45A1
1652	COLQ
1653	THBS3
1654	EXOC3L2
1655	CPNE8
1656	SIGLEC6
1657	NID2
1658	ADHFE1
1659	GDF6
1660	HTR1B
1661	ITGA8
1662	C1orf95
1663	TTC28
1664	THG1L
1665	TUBB2B
1666	MAP3K12
1667	NHLRC4
1668	MTMR9
1669	METTL24
1670	NECAB1
1671	SLCO1C1
1672	KLHL21
1673	MYADM
1674	RGMA
1675	TSEN54
1676	DHH
1677	GGCX
1678	NLGN4Y
1679	CALD1
1680	ST3GAL3
1681	CMYA5
1682	EPHA6
1683	ACY1
1684	CNNM2
1685	ADAMTS2
1686	NAP1L3
1687	DAAM2
1688	ADCY1
1689	WNT5A
1690	TRPC1
1691	PHKG1
1692	BSPRY
1693	DDIT4L
1694	CRB1
1695	ABCC9
1696	NCAM2
1697	RASL12
1698	PENK
1699	FKBP7
1700	CLEC11A
1701	CX3CR1
1702	MEDAG
1703	DFNA5
1704	CDH2
1705	RILPL1
1706	CDH19
1707	CCM2L
1708	MXRA8
1709	OLFM2
1710	WISP1
1711	ECEL1
1712	PTPRS
1713	SOX7
1714	HAND1
1715	AC069368.3
1716	EHD2
1717	PABPC4L
1718	FAM198A
1719	PDE2A
1720	GRP
1721	MYOM1
1722	FERMT2
1723	JAM3
1724	FADS2
1725	PPP1R12B
1726	COL1A1
1727	OMD
1728	SYT15
1729	EPAS1
1730	LAMA5
1731	RGS9
1732	EPYC
1733	CSMD2
1734	CACNA1C
1735	BMPR1B
1736	GNAI2
1737	TPSB2
1738	TMEM200C
1739	DIO2
1740	RAB31
1741	PKIG
1742	AP1M1
1743	LIX1L
1744	CCBE1
1745	TM4SF18
1746	GPR116
1747	CNGA3
1748	C10orf55
1749	TECPR2
1750	ELOVL2
1751	CTGF
1752	PYGO1
1753	PHLDB1
1754	SDK1
1755	SMPD2
1756	ABCB5
1757	MARCO
1758	LTBP3
1759	C2orf74
1760	ITPKB
1761	ARHGAP28
1762	PCDHB15
1763	TMEM109
1764	SRPX
1765	MDGA1
1766	MLLT11
1767	ZNF569
1768	PER3
1769	PRAF2
1770	BOC
1771	BMP6
1772	TEK
1773	COL7A1
1774	TNRC6C
1775	TAGLN
1776	SV2A
1777	C1QTNF1
1778	SMPD1
1779	VEGFC
1780	NES
1781	EML1
1782	BNC2
1783	CNKSR2
1784	UNC5B
1785	FBXO10
1786	HMGA1
1787	PRND
1788	ARHGAP1
1789	CCL14
1790	PDE7B
1791	SEMA3G
1792	MPDZ
1793	CTSK
1794	POPDC2
1795	LATS2
1796	COL8A1
1797	GSTO2
1798	CPZ
1799	HIGD1B
1800	TMEM255A
1801	USP51
1802	ADAMTS6
1803	CXCL12
1804	FLRT2
1805	TNS1
1806	POLR1C
1807	BCAT1
1808	GFRA3
1809	SORCS1
1810	APOD
1811	GPR1
1812	ANKRD65
1813	ZNF385B
1814	C2orf40
1815	C14orf37
1816	C3orf36
1817	PEA15
1818	ZNF549
1819	KCTD8
1820	PLN
1821	KCNK2
1822	SNRPC
1823	WFDC1
1824	MRPS7
1825	PLEKHA4
1826	HEG1
1827	NBPF14
1828	BMF
1829	STRADA
1830	SH2D3C
1831	GABRD
1832	VGLL4
1833	HERC5
1834	GPR133
1835	ZFYVE1
1836	NAP1L5
1837	GHR
1838	ASB5
1839	PTGIR
1840	FADS1
1841	ZNF568
1842	ZCCHC5
1843	HAND2
1844	PDLIM4
1845	GNG11
1846	TNS3
1847	AP1M2
1848	PDLIM7
1849	FAM127A
1850	TNXB
1851	KIRREL
1852	COL4A2
1853	RAMP2
1854	SMTN
1855	MAP1A
1856	NXPH3
1857	PLAU
1858	GLIPR1
1859	ADAMTS8
1860	CNTN4
1861	PBX3
1862	ZNF362
1863	SLC22A16
1864	NRIP2
1865	ZNF624
1866	SORBS1
1867	RAB34
1868	KAZN
1869	ADAMTS5
1870	ANTXR1
1871	AJAP1
1872	UBTD1
1873	BIK
1874	PRSS35
1875	PREP
1876	TPM2
1877	FOXP2
1878	KLF8
1879	ZNF667
1880	ART4
1881	RERGL
1882	FLNA
1883	IGFBP6
1884	DIP2C
1885	NOS1
1886	CNRIP1
1887	PDGFRL
1888	FILIP1L
1889	SNX29
1890	KLHL4
1891	ZNF529
1892	UBE2E2
1893	NMUR1
1894	LMO2
1895	PHF21A
1896	TBXA2R
1897	ST6GALNAC3
1898	AEBP1
1899	PI15
1900	TMEM106C
1901	ASPN
1902	PCED1B
1903	CLU
1904	GALNT15
1905	EFEMP2
1906	DPP6
1907	TWIST1
1908	CTIF
1909	ITGA11
1910	COX7A1
1911	GAMT
1912	RUSC2
1913	CPEB1
1914	DZIP1
1915	PXDC1
1916	SLIT3
1917	CHST15
1918	KCNAB1
1919	MDFIC
1920	HTR2B
1921	G0S2
1922	RNF150
1923	RASSF8
1924	LRRC17
1925	ZNF469
1926	FAM20C
1927	HEY1
1928	SSPN
1929	C17orf107
1930	ZNF521
1931	GJA1
1932	FAM229B
1933	CARTPT
1934	OGN
1935	F8
1936	TLE4
1937	SAMD11
1938	C4B
1939	MMP16
1940	ADCYAP1
1941	OLR1
1942	IL34
1943	TMEM130
1944	APBB2
1945	CCNI2
1946	SLFN12
1947	ENTPD1
1948	PDPN
1949	MMP9
1950	COL22A1
1951	CSRP2
1952	CIDEB
1953	PPP2R2B
1954	ADD1
1955	POSTN
1956	CHST14
1957	SACS
1958	GPX3
1959	PPM1F
1960	ROR2
1961	SPG20
1962	PIEZO2
1963	KLHL38
1964	RGS3
1965	GPBAR1
1966	LHX6
1967	TMEM100
1968	GRK5
1969	RFTN2
1970	FOXS1
1971	RPS6KA1
1972	RAB11FIP5
1973	LRRC4
1974	HMCN2
1975	ANO5
1976	CARD11
1977	CYP21A2
1978	GNB4
1979	TUBG2
1980	HAS1
1981	MSC
1982	GALNT18
1983	FAM228A
1984	SGCE
1985	WDR91
1986	FBXO27
1987	PAQR7
1988	PCSK5
1989	SYDE1
1990	KLHDC8B
1991	TBC1D2B
1992	NAT8L
1993	P2RY14
1994	C8orf48
1995	MMRN1
1996	IGFBP4
1997	TAL1
1998	AGO1
1999	MMP24
[truncated: 47 more rows]

## Sheet: Supplementary File S2
Gene Symbol
F2
F8
F5
F7
F9
F3
F10
F11
F12
GGCX
F13A1
SERPINC1
VWF
PROC
MCFD2
F13B
THBD
FGA
SERPINE1
F2R
TFPI
LMAN1
PROS1
PLAT
FGB
VKORC1
F2RL2
SERPINF2
KNG1
APOH
FGG
KLKB1
GP1BA
PROCR
PLG
GP6
F8A1
F2RL1
TNF
PMM2
PF4
ITGB3
HRG
ITGA2B
SELP
CRP
MTHFR
F8A2
F8A3
IL6
ALB
CPB2
GP9
PROZ
ADAMTS13
ALG2
GP1BB
CFI
ALG12
SRD5A3
IL10
PGM1
SERPINA1
SLC37A4
F2RL3
ALG8
SERPINA5
DPAGT1
GPT
ELANE
ALG13
ALG1
MPI
B4GALT1
ALG6
DPM2
VEGFA
CFH
SSR4
COG2
IL1B
MPDU1
ANXA5
DDOST
DPM1
FN1
ANO6
PPBP
SLC34A1
TMEM199
LYST
CXCL8
SERPINA10
ANKRD26
CCDC115
MGAT2
COG4
JAK2
HP
COG8
MPO
CYP2C9
RYR1
CCL2
COG7
SERPIND1
SLC35A2
RFT1
IL2
COCH
STXBP2
CD46
SERPING1
P2RY12
PRF1
PLAU
ATP6AP1
SLC25A13
SERPINA3
ATP6V0A2
CD34
PPIC
EPO
THPO
CSF3
TMEM165
HABP2
FLNA
TAT
CALR
C1S
NUS1
SLC35A1
CD4
ABCC6
CFHR2
CD36
SELE
CYP4F2
PTPN11
CD8A
COG1
MAGT1
VTN
COG6
HMGB1
LRP1
STT3A
CEP290
SLC35C1
CTSG
KIT
MPL
HMOX1
HPSE
GNA14
WAS
TF
MB
MASP1
LZTR1
ACE2
ALG9
SOS2
IFNA1
U2AF1
ALG3
CXCL10
CD40LG
EEF2KMT
COG5
FLT3
CCR6
ITGA2
SLC25A15
FUNDC2
ACE
DOLK
CD19
OTC
ALG11
ERCC6
TBXA2R
CSF2
UNC13D
PIK3C2A
EGF
KDR
C3
H2AC18
STAT3
MGP
GFI1B
SERPINB2
FAH
SIGLEC5
STT3B
FCGR2A
ICOSLG
AP4E1
SEMG1
NBEAL2
PLAUR
AP3B1
GSTZ1
IFNG
MASP2
C4BPB
ITGAM
RUNX1
HPS4
LUC7L2
TFPI2
BRAF
NRAS
ATP6AP2
ADAMTSL1
SULT1A3
SLC39A8
STX11
KRAS
ITGB2
AHCY
TUSC3
SSR3
TLR4
APOB
FOCAD
MAP2K1
CLU
GNE
APOE
MST1
C1QBP
HPS6
C4B
KLK11
THBS1
HNF4A
NGLY1
CP
COL3A1
INS
APOA1
EDN1
AKR1D1
STAT5B
HPS5
SLC30A10
NPM1
GFM1
GAS6
FUT8
GP5
HPS3
AMBP
DTNBP1
NOS3
DCBLD2
CSN1S1
HGF
RARA
APOC3
HSD3B7
PLA2G4A
TEK
PRTN3
HPN
SLC17A5
TP53
DHDDS
PRRG1
ZBTB16
TBX5
SOS1
LARS2
BLOC1S6
PML
KLK1
GLA
ANXA8
HLA-DQB1
XIAP
ATP6V1E1
ATP6V1A
KLK3
VPS33B
CACNA1S
TERT
CYP2A6
IL4
IL1RN
NLRC4
HPS1
NR1H4
HGFAC
CBS
HLA-DQA1
RTEL1
MMRN1
EGFR
AMACR
CTLA4
ICAM1
RAF1
IDH1
RINT1
APP
ANXA2
STIM1
COL1A1
CANX
CTC1
HBB
COL5A1
PRRG4
SLC4A1
AZU1
MAPK1
LARS1
ALDOB
PRKAR1A
TBL1XR1
NUMA1
BCOR
FIP1L1
IRF2BP2
NABP1
ABO
EPHB2
CYP7B1
FAS
EPRS1
ASPH
AFP
ATP8A1
MFGE8
TINF2
IL18
IDH2
ACD
GATA2
MMP9
MYH9
NRP1
SELL
RAB27A
CD14
CREBBP
PTGER3
CR2
TGFB1
ENPP4
A2M
RIT1
COL1A2
ANXA3
MYD88
NEU1
PLSCR1
MMP8
GATA1
HLA-B
PTGS1
CD63
BGLAP
FGF2
VPS33A
PTGS2
PEX12
RASA2
LPA
ABCD3
DYNC2H1
HADH
HAVCR2
DKC1
PARN
ABCC2
C4BPA
MICOS13
AKT1
SEMA4D
C1R
FASLG
GALT
PEX1
MMP2
CETP
MOGS
PEX14
PEX19
PEX2
PEX5
PEX10
PEX3
PEX6
PEX26
PEX13
PEX16
GALNT2
EDEM3
CFHR3
COL5A2
RBM8A
LYPLA1
PEX11B
NFKB1
MTR
CLPB
IL13
SH2D1A
BLOC1S5
ACAD9
PET100
IFNA2
FCGR2C
IGF1
ADRB2
CSN3
NPPA
VKORC1L1
CAMLG
FCSK
GET4
RRAS2
MRAS
RRAS
HSD17B10
AGGF1
RASA1
TRMU
SOCS1
SPP1
NHP2
NOP10
WRAP53
USB1
IGF2R
SPRED2
PTPN22
DES
EPB42
C5AR1
ENG
SLC7A7
COG3
MAPK8
SELPLG
STAT2
EFL1
CAV1
LTF
COL4A1
PHYH
CR1
MBL2
ANXA4
FBN1
LEP
ALG14
IL2RA
ADK
SLC35A3
SHOC2
RPS19
KLK4
HMGCL
GBA1
TLR9
CBL
ORAI1
CASP3
PECAM1
CFB
OSTM1
COX16
SERAC1
PON1
RECK
PTEN
IL1R1
TCF4
PLOD3
MTTP
GPR35
MAN1B1
TNFRSF1A
CTNNB1
RARRES2
MAPK14
IGFBP3
MMP1
C1QA
MTRR
HSPA5
AGA
NBAS
CCR5
MT-CO1
DYNC2I2
DYNC2I1
DPM3
HMGCR
TLR2
CCL3
PTH1R
TYMS
PIGY
MAN2A1
COL27A1
LDLR
KAT6A
DMD
FURIN
ESR1
ANXA6
ANK1
SPTA1
SPTB
APC
BCHE
SLC6A4
MYC
GAPDH
GOLGB1
TUBB1
MCM10
LPL
GOSR1
SOD1
TNFAIP3
MTOR
TLR3
CYP2D6
BLOC1S3
PAFAH1B1
IL4R
TYR
FCGRT
GATA6
XK
CFHR5
HSPA4
UQCRFS1
VCAM1
SLC35D1
IL1A
ORM1
CYP4F11
NOD2
TLR7
MMP12
CLEC4M
ADIPOQ
CD79A
LIFR
NEK1
AP3D1
BBS10
DUS4L
DYNLT2B
KIF24
UTP14C
FAM98C
TMEM256
DUS4L-BCAP29
PIK3CA
IL11
CYP2C19
NF1
IKZF5
C4A
RPL29
CCL5
CANT1
TLR8
SERPINE2
HLA-DRB1
SFTPC
IL4I1
FANCB
GNAQ
DAG1
PGM3
RTF1
OSM
CXCR1
HBEGF
TGM2
PIGM
PLXDC2
IL6ST
LEPR
ALDH18A1
GNB3
ZFYVE9
MAPK3
FHL2
C7
IDUA
GMPPA
CALCA
LAMP2
IL17A
MDM2
SLC6A7
AVPR1A
UGT1A1
EPHX1
PON2
CCM2
KRIT1
PDCD10
TMPRSS2
RASGRP2
TTR
RIPK4
ITIH4
IL15
IL5
RNASE3
LRPPRC
P4HB
TREML1
LTA
AGTR1
ABCC1
PDIA2
MCF2
MMP3
LCAT
MET
COL2A1
C6
C9
IL2RB
NQO1
FTMT
LAMP1
STXBP5
SCUBE1
REN
CYP1A1
SHBG
ABCB11
C5
B3GNT2
CD55
PRRG3
CALU
VLDLR
RS1
SFTPB
ATP8B1
ITGAL
TET2
ASXL1
CST3
C2
NFKB2
DLD
COL18A1
ITGAV
VCAN
MMP7
SDC1
NFKBIA
LIPA
ABCA1
PLA2G6
S1PR3
FUT2
NANS
PYCR1
LPIN1
ABCA3
CD38
SLC39A14
PGAP2
APLP2
PABPC4
CLEC12A
PIK3CG
RAPGEF2
GSTP1
POFUT1
ST14
SERPINB12
LIMK1
EPAS1
STAB2
COL4A2
ASL
ANO2
BAX
KMT2A
EFEMP2
GOLGA5
VHL
OXA1L
KLK15
PMM1
SLC10A7
WHRN
CTSB
C1QB
SLC23A1
XXYLT1
SLPI
OXT
TNFSF10
GH1
APOA2
C3AR1
GZMB
LIPC
COMP
JPH4
IL6R
SCGB1A1
HBG2
C1QC
HRAS
IFIH1
PPARG
MT-CO3
LRPAP1
CYP3A4
SLC19A2
IL3
PGR
MAN1A1
ANPEP
PIK3CB
ADAMTS10
HS6ST3
PLSCR2
STX5
DOLPP1
GOLIM4
CPA6
ENPP1
IL1R2
EDN2
MCF2L
NR3C1
CFD
TIMP2
SST
NAGLU
AMPD1
ABCG5
POMC
CXCL12
IL10RA
NME7
ENTPD1
IFNAR1
ORM2
AGT
SLFN14
MIF
CDH1
TCN2
ABCB4
GJB2
CDK4
ALK
IFNB1
KLK2
KLK5
ABCG8
TKT
BDKRB2
CRHBP
CCL8
BRCA2
COL4A3
COL4A4
COL4A5
COL4A6
ANO5
DHFR
TSHR
PCYT2
ERBB2
NPC1
PRCP
SMAD3
P2RY1
IGF2
HIF1A
TAF1
CPT2
FGL2
GDF15
ABCB1
ITGAX
FOXP1
TMEM38B
TBC1D10C
WDR76
CHGA
TPMT
PTGDS
ST3GAL3
POMGNT1
POMT1
GMPPB
PIGA
POMT2
ST6GAL1
UMOD
ADGRL1
LEMD3
B3GLCT
GOLPH3
POFUT2
BLOC1S1
GORAB
MLEC
SLC35A5
SLC35A4
FLT1
SERPINI2
PTDSS2
STAT1
GFAP
PLA2G2A
FGFR3
NCAM1
IVD
ACTN1
NBPF14
ACVRL1
TNFSF11
IL7
TRAPPC10
SRC
SMAD4
JUN
SERPINA7
PRSS1
TNFSF15
ASGR2
ELN
NFS1
ENO2
GCKR
ANGPT2
NOTCH1
CYCS
GRTP1
LOC102724474
AASS
LCN2
LRP8
HLA-A
MAPK10
PPP1R12C
S100B
CCL4
IL1RAPL2
SCNN1A
KL
ATM
PNP
PRKACG
PTGIS
COLEC11
ONECUT1
ASPM
ENOX1
CFHR4
ZBTB41
RIGI
NTRK1
CCK
COL6A1
COL11A2
C8G
LRP2
GLB1
FOXP3
IL7R
CRH
VIM
HLA-DPB1
ATP7A
ETV6
ALOX12
LPAR3
LGALS3BP
PDPN
TREM1
CFP
TNNT2
PRSS2
CAT
ADAM10
PTPRC
CRYAA
TACR1
CFTR
B2M
CTSL
GSN
BCL2L11
ADH1C
MAP2K2
SMO
TTF2
ENPP2
BCL2
ITGB1
BCR
MKI67
SBDS
CYP19A1
GNAS
MYH7
SFTPA2
VIPAS39
ATP7B
TJP2
OCLN
UROS
NDE1
VPS8
JAG1
IGFBP7
GNA11
ONECUT2
TNFRSF1B
EPHX2
SERPINH1
IL10RB
ADH1B
FGFR1
MGAT1
CD40
TPO
AEBP1
AKR1B1
ATR
NKX2-1
CBLIF
TMSB4X
HSPA1A
TRAF2
HSPA1L
HSPA6
MTHFD1
TIMP3
NFKBIB
TIMP4
HSPA1B
CSN2
GSTT1
GJA5
GLMN
FUT1
STAT4
IL18R1
SLCO1B1
CD33
MMP13
BMP2
P2RX1
ITGB6
PSMB7
LGALS8
HBA1
CLTC
COL6A2
COL6A3
COL17A1
KLK6
COL11A1
COL7A1
COL9A2
BDKRB1
COL14A1
COL9A1
COL9A3
KLK7
KLK8
COL10A1
COL12A1
COL13A1
COL8A1
COL8A2
KLK13
COL15A1
KLK10
COL16A1
COL19A1
COL21A1
COL23A1
COL25A1
COL5A3
KLK12
KLK14
COL20A1
COL22A1
COL24A1
KLK9
CD59
HSD11B1
PTGER2
IL1RAP
NAT1
PGRMC1
PTGFR
CRHR1
CRHR2
NAT2
PTGES
CBY1
HSPA14
PGRMC2
NFKBIE
PTCRA
LST1
ALOX15
SAA1
PGF
IRF3
ERVW-1
FCGR3A
EDIL3
PRKCD
ANGPT1
ASS1
CPS1
OAT
SLC25A20
SPI1
CA5A
TNFRSF8
NAGS
SNAP29
SLC25A22
SLC25A29
SLC25A2
SLC25A53
SYK
TIA1
FST
PDE4A
LCT
NR1I2
PTK2B
TBXAS1
TAC1
CSNK2A2
ZBTB12
AVP
ACTC1
ABCD1
NRP2
SCN5A
LBP
SMARCA4
CSF1
FANCA
FANCC
SDHA
ACP5
ATRX
FANCD2
MVK
FANCE
RPS14
TBX1
STN1
NR3C2
ITPR2
SLC26A5
CCN3
IL33
TPSAB1
CUL4A
ATP6V1G1
SNX17
AKNA
TMEM268
MTAP
TSPAN32
HTR2A
CD2
RPE65
KIAA0319L
POLG
XYLT1
EMILIN1
TLR5
RAP1A
MGAT4B
MGAT5
MGAT4A
CD7
WDR45B
VPS16
RXYLT1
THAP7
PDGFRB
IGF1R
DDR1
PRRG2
RPL11
RPL5
MYBPC3
KAT6B
RPL26
NFATC1
ETS1
GPX1
CADM1
ALDH9A1
C1D
ANXA8L1
CCR2
POLG2
CYP3A5
FLI1

## Sheet: Supplementary File S3
id	z	HR	HR.95L	HR.95H	pvalue
NGF	3.47265	2.6261	1.52283	4.52867	0.000515349
PTH1R	3.38293	2.37767	1.43953	3.92721	0.000717179
CYP19A1	3.25677	15.5081	2.97897	80.733	0.00112687
PDE1B	3.25625	2.30021	1.39321	3.79767	0.00112896
FAM171A2	3.13588	2.44495	1.39829	4.27506	0.00171337
EGFL7	3.01715	1.46934	1.14435	1.88663	0.00255164
HDAC7	2.99184	2.07155	1.28555	3.33812	0.00277298
PHF21A	2.95312	2.4398	1.3498	4.40998	0.00314579
BDNF	2.95161	3.71461	1.55408	8.8788	0.00316126
S1PR3	2.91675	1.68148	1.18586	2.38424	0.00353694
COX4I2	2.81794	1.78973	1.1939	2.68294	0.00483329
TSPAN9	2.78395	1.69451	1.16894	2.45639	0.00537008
GPR162	2.77889	2.74042	1.34593	5.57973	0.00545456
HEY2	2.69386	1.656	1.14731	2.39025	0.00706306
TUBA1C	-2.58311	0.555204	0.355265	0.867664	0.00979133
TIMP1	2.57132	1.42159	1.08724	1.85877	0.0101312
THBS3	2.5633	1.57713	1.1132	2.23442	0.0103684
GPX3	2.55064	1.27139	1.05718	1.52899	0.0107524
FLT1	2.47795	1.53174	1.09323	2.14615	0.0132139
BCL6	2.42221	1.49213	1.07937	2.06275	0.0154264
NOTCH3	2.41088	1.32921	1.05467	1.67521	0.0159141
NMUR1	2.39687	2.07534	1.14235	3.77034	0.016536
PI4K2A	2.36547	1.98648	1.12486	3.50808	0.0180072
F2RL2	-2.35252	0.702629	0.523635	0.942809	0.0186467
NOTCH4	2.34571	1.61769	1.08231	2.41789	0.0189908
SLC18A2	-2.31744	0.140623	0.0267627	0.738894	0.0204795
MS4A2	-2.30451	0.365436	0.155234	0.860273	0.0211941
CHST14	2.29459	1.64477	1.07526	2.5159	0.0217569
MECP2	2.28167	1.9504	1.09877	3.46211	0.0225088
TRO	2.22199	1.98298	1.08408	3.62722	0.0262838
TGFB3	2.21091	1.28422	1.0288	1.60305	0.0270418
DNM1	2.18135	1.33534	1.02979	1.73156	0.0291572
GCSAML	-2.17599	0.0209286	0.000642969	0.681223	0.0295561
GRP	2.17561	1.26807	1.02382	1.57058	0.0295843
LTBP1	2.17529	1.28441	1.02509	1.60933	0.0296084
HDC	-2.16003	0.412548	0.184741	0.921265	0.0307704
FLT3LG	2.14423	2.62195	1.08636	6.3281	0.0320146
EIF4A3	-2.13499	0.568163	0.338123	0.95471	0.0327617
MAP3K12	2.12045	1.93341	1.05117	3.55614	0.0339677
CCL11	-2.0929	0.819981	0.680899	0.987473	0.0363584
COMP	2.08931	1.13981	1.00813	1.28868	0.0366801
SERPINH1	2.06997	1.39621	1.0179	1.91514	0.0384551
PGF	2.06722	1.35417	1.01586	1.80516	0.0387132
NME1	-2.05523	0.688982	0.482965	0.98288	0.0398567
EXOC3L2	2.01548	1.50331	1.01129	2.2347	0.0438545
SNCG	2.00492	1.26667	1.00532	1.59598	0.0449713
DTNA	1.99735	1.61163	1.00897	2.57425	0.0457873
HLF	-1.96353	0.410898	0.16911	0.998385	0.0495843
BCORL1	1.96288	1.49668	1.0006	2.23872	0.0496605

## Sheet: Supplementary File S4
id	coef	HR	HR.95L	HR.95H	pvalue
CYP19A1	2.79054	16.2898	1.69187	156.842	0.0157334
S1PR3	0.419081	1.52056	0.864287	2.67517	0.145959
COX4I2	0.428742	1.53532	0.885464	2.66213	0.126815
GPR162	1.22299	3.39732	1.10553	10.44	0.0327513
F2RL2	-0.330951	0.71824	0.534825	0.964557	0.0278192
SLC18A2	-2.66274	0.0697567	0.00623984	0.779826	0.0306282
MECP2	0.810004	2.24792	1.16459	4.33899	0.0157754
LTBP1	0.221066	1.24741	0.936894	1.66083	0.130118
HDC	-1.74283	0.175025	0.0531787	0.57605	0.00413818
HLF	-1.13363	0.321862	0.124313	0.833341	0.0195134

## Sheet: Supplementary File S5
	logFC	AveExpr	t	P.Value	adj.P.Val	B
GOBP_PROGRAMMED_CELL_DEATH_INVOLVED_IN_CELL_DEVELOPMENT	-0.189841	-0.00588069	-9.04406	6.10173e-18	6.43732e-14	29.9136
GOBP_GLOMERULAR_MESANGIAL_CELL_DEVELOPMENT	0.360147	-0.0107432	7.93374	2.05004e-14	7.89065e-11	22.1195
GOBP_PEPTIDYL_LYSINE_HYDROXYLATION	0.26866	-0.0346693	7.9208	2.24379e-14	7.89065e-11	22.0329
GOCC_ZYMOGEN_GRANULE_MEMBRANE	-0.252542	-0.00448829	-7.73853	7.91742e-14	2.08822e-10	20.8244
GOBP_MAST_CELL_PROLIFERATION	-0.230193	-0.0088129	-7.46336	5.10446e-13	1.07704e-09	19.0395
GOBP_MESANGIAL_CELL_DEVELOPMENT	0.310902	-0.0171751	7.42346	6.6613e-13	1.11582e-09	18.7847
GOBP_POSITIVE_REGULATION_OF_CHONDROCYTE_PROLIFERATION	0.239053	-0.00719842	7.40758	7.40352e-13	1.11582e-09	18.6836
GOBP_S_ADENOSYLMETHIONINE_METABOLIC_PROCESS	-0.161394	-0.0110371	-7.05292	7.50181e-12	9.89302e-09	16.4686
GOBP_HISTAMINE_PRODUCTION_INVOLVED_IN_INFLAMMATORY_RESPONSE	-0.238422	-0.0083374	-7.03231	8.56029e-12	1.00346e-08	16.3425
GOBP_POSITIVE_REGULATION_OF_ENDOTHELIAL_CELL_CHEMOTAXIS_BY_VEGF_ACTIVATED_VASCULAR_ENDOTHELIAL_GROWTH_FACTOR_RECEPTOR_SIGNALING_PATHWAY	0.277253	-0.0287666	6.95034	1.4428e-11	1.52216e-08	15.8437
GOMF_CYSTEINE_TYPE_ENDOPEPTIDASE_ACTIVITY_INVOLVED_IN_APOPTOTIC_PROCESS	-0.206419	-0.00706928	-6.91145	1.84537e-11	1.63869e-08	15.6086
GOBP_NEGATIVE_REGULATION_OF_REACTIVE_OXYGEN_SPECIES_BIOSYNTHETIC_PROCESS	-0.142941	-0.00286011	-6.90669	1.90169e-11	1.63869e-08	15.5799
GOBP_COLLATERAL_SPROUTING	0.143852	-0.0204517	6.89718	2.01924e-11	1.63869e-08	15.5226
GOCC_WASH_COMPLEX	-0.351871	0.012146	-6.87841	2.27251e-11	1.69273e-08	15.4097
GOBP_MESANGIAL_CELL_DIFFERENTIATION	0.296698	-0.0143745	6.86296	2.50431e-11	1.69273e-08	15.317
GOCC_MUSCLE_MYOSIN_COMPLEX	0.162679	0.0393875	6.85901	2.56717e-11	1.69273e-08	15.2933
GOBP_REGULATION_OF_FEAR_RESPONSE	0.192245	-0.00205383	6.84216	2.85343e-11	1.7708e-08	15.1923
GOBP_POSITIVE_REGULATION_OF_FEAR_RESPONSE	0.215751	0.00833317	6.83211	3.03874e-11	1.78104e-08	15.1323
GOBP_S_ADENOSYLMETHIONINE_CYCLE	-0.229038	-0.0172929	-6.78945	3.96627e-11	2.11735e-08	14.8779
GOBP_NEGATIVE_REGULATION_OF_IMMUNOGLOBULIN_PRODUCTION	-0.205542	0.00332946	-6.78753	4.01392e-11	2.11735e-08	14.8665
GOBP_KYNURENINE_METABOLIC_PROCESS	-0.217689	-0.012816	-6.7758	4.31802e-11	2.16929e-08	14.7968
GOBP_ECTOPIC_GERM_CELL_PROGRAMMED_CELL_DEATH	-0.138571	-0.0033869	-6.7662	4.58346e-11	2.19798e-08	14.7399
GOCC_CD95_DEATH_INDUCING_SIGNALING_COMPLEX	-0.239886	-0.0192365	-6.75583	4.88841e-11	2.24229e-08	14.6784
GOBP_PROTEIN_KINASE_C_SIGNALING	0.142741	-0.00432793	6.72456	5.93358e-11	2.54196e-08	14.4935
GOCC_ZYMOGEN_GRANULE	-0.189849	-0.0109431	-6.72212	6.02361e-11	2.54196e-08	14.4791
GOBP_HISTAMINE_SECRETION	-0.211616	-0.00350541	-6.69294	7.21248e-11	2.83606e-08	14.3072
GOBP_NADH_OXIDATION	-0.237858	-0.015518	-6.69191	7.25817e-11	2.83606e-08	14.3012
GOBP_BIOLOGICAL_PROCESS_INVOLVED_IN_INTRASPECIES_INTERACTION_BETWEEN_ORGANISMS	0.131934	-0.00330788	6.67645	7.98291e-11	3.00785e-08	14.2104
GOCC_DENTATE_GYRUS_MOSSY_FIBER	0.233768	-0.0189783	6.66078	8.78993e-11	3.06261e-08	14.1185
GOMF_CYSTEINE_TYPE_ENDOPEPTIDASE_ACTIVITY_INVOLVED_IN_APOPTOTIC_SIGNALING_PATHWAY	-0.232128	-0.0215133	-6.66074	8.79185e-11	3.06261e-08	14.1183
GOMF_IGE_BINDING	-0.285593	0.00995192	-6.65695	8.99913e-11	3.06261e-08	14.0961
GOBP_VASCULAR_ASSOCIATED_SMOOTH_MUSCLE_CELL_DEVELOPMENT	0.236627	-0.0213696	6.65099	9.33385e-11	3.07726e-08	14.0612
GOMF_STRUCTURAL_CONSTITUENT_OF_EYE_LENS	0.132668	0.0182976	6.64166	9.88321e-11	3.15963e-08	14.0067
GOBP_DEOXYRIBONUCLEOSIDE_CATABOLIC_PROCESS	-0.251333	-0.0236035	-6.63374	1.03742e-10	3.21906e-08	13.9604
GOBP_NEGATIVE_REGULATION_OF_RELAXATION_OF_MUSCLE	-0.274595	0.000367315	-6.61199	1.18496e-10	3.5718e-08	13.8336
GOCC_CARDIAC_MYOFIBRIL	0.217263	0.00266076	6.60162	1.26233e-10	3.69934e-08	13.7733
GOBP_CARDIAC_VENTRICLE_FORMATION	0.202824	0.0275449	6.56679	1.56042e-10	4.4493e-08	13.5711
GOBP_HEART_VALVE_FORMATION	0.182657	-0.0129789	6.55179	1.70911e-10	4.74504e-08	13.4843
GOBP_ISOTYPE_SWITCHING_TO_IGG_ISOTYPES	-0.181039	-0.000424696	-6.52219	2.0444e-10	5.53036e-08	13.3136
GOBP_PURINE_DEOXYRIBONUCLEOSIDE_MONOPHOSPHATE_METABOLIC_PROCESS	-0.19598	-0.0033001	-6.5104	2.19518e-10	5.78979e-08	13.2457
GOBP_TENDON_DEVELOPMENT	0.261832	-0.012512	6.4912	2.4645e-10	6.34158e-08	13.1354
GOCC_SPERM_MIDPIECE	-0.0933199	0.015727	-6.44811	3.19196e-10	8.01789e-08	12.889
GOBP_EMBRYONIC_SKELETAL_SYSTEM_DEVELOPMENT	0.1249	-0.00853052	6.44252	3.30073e-10	8.09127e-08	12.857
GOBP_NEGATIVE_REGULATION_OF_GASTRIC_ACID_SECRETION	0.214103	-0.02803	6.43882	3.37456e-10	8.09127e-08	12.8359
GOBP_POSITIVE_REGULATION_OF_OXIDATIVE_STRESS_INDUCED_INTRINSIC_APOPTOTIC_SIGNALING_PATHWAY	-0.207758	-0.00816531	-6.41427	3.90758e-10	9.16111e-08	12.6962
GOBP_CELL_MIGRATION_INVOLVED_IN_KIDNEY_DEVELOPMENT	0.270971	-0.00425419	6.36576	5.214e-10	1.19582e-07	12.4215
GOBP_POSITIVE_REGULATION_OF_FC_RECEPTOR_MEDIATED_STIMULATORY_SIGNALING_PATHWAY	-0.281056	-0.00305067	-6.35604	5.52302e-10	1.23974e-07	12.3667
GOBP_REGULATION_OF_FC_RECEPTOR_MEDIATED_STIMULATORY_SIGNALING_PATHWAY	-0.203989	-0.0161428	-6.34983	5.73001e-10	1.25941e-07	12.3316
GOCC_GOLGI_LUMEN	0.121573	0.013423	6.33913	6.10424e-10	1.31428e-07	12.2714
GOBP_GUANINE_METABOLIC_PROCESS	-0.236739	-0.0181003	-6.28962	8.17179e-10	1.72425e-07	11.9936
GOBP_NEGATIVE_REGULATION_OF_CELL_CELL_ADHESION_MEDIATED_BY_CADHERIN	0.196438	-0.00497345	6.26082	9.67501e-10	2.0014e-07	11.8329
GOMF_KINASE_REGULATOR_ACTIVITY	-0.0658204	-0.0191503	-6.24768	1.04477e-09	2.09258e-07	11.7598
GOBP_MYOSIN_FILAMENT_ORGANIZATION	0.203718	-0.0163089	6.24566	1.05718e-09	2.09258e-07	11.7486
GOBP_CHONDROCYTE_PROLIFERATION	0.178534	-0.0208255	6.24342	1.07108e-09	2.09258e-07	11.7361
GOBP_CARTILAGE_DEVELOPMENT_INVOLVED_IN_ENDOCHONDRAL_BONE_MORPHOGENESIS	0.148329	-0.0133711	6.23502	1.12492e-09	2.15781e-07	11.6894
GOBP_SOFT_PALATE_DEVELOPMENT	0.223982	0.0154307	6.21476	1.26585e-09	2.38478e-07	11.5771
GOCC_COLLAGEN_TYPE_XI_TRIMER	0.267757	0.0172352	6.21062	1.29671e-09	2.40006e-07	11.5542
GOBP_DAMP_METABOLIC_PROCESS	-0.210694	0.000732332	-6.20573	1.33409e-09	2.40016e-07	11.5272
GOBP_ACTIN_MYOSIN_FILAMENT_SLIDING	0.146095	0.0281908	6.20468	1.34227e-09	2.40016e-07	11.5214
GOCC_HOST_CELLULAR_COMPONENT	-0.190283	0.00669754	-6.20043	1.37584e-09	2.41919e-07	11.4979
GOBP_RESPONSE_TO_NEMATODE	-0.243614	0.0284737	-6.19435	1.4253e-09	2.46506e-07	11.4643
GOBP_PURINE_NUCLEOSIDE_MONOPHOSPHATE_METABOLIC_PROCESS	-0.114879	-0.0173302	-6.18989	1.46264e-09	2.48885e-07	11.4397
GOBP_REGULATION_OF_EXTENT_OF_CELL_GROWTH	0.123079	-0.0130175	6.17873	1.56044e-09	2.60864e-07	11.3781
GOBP_POSITIVE_REGULATION_OF_AXON_EXTENSION	0.166806	-0.0166518	6.17555	1.58943e-09	2.60864e-07	11.3606
GOBP_REGULATION_OF_MICROTUBULE_POLYMERIZATION	0.118292	-0.0182269	6.17292	1.61379e-09	2.60864e-07	11.3461
GOBP_PURINE_RIBONUCLEOSIDE_METABOLIC_PROCESS	-0.146326	-0.012214	-6.17099	1.63194e-09	2.60864e-07	11.3355
GOBP_PATTERN_SPECIFICATION_PROCESS	0.0753128	0.000543024	6.16522	1.68731e-09	2.65688e-07	11.3037
GOMF_SPHINGOSINE_1_PHOSPHATE_PHOSPHATASE_ACTIVITY	-0.322406	-0.0295118	-6.15617	1.77797e-09	2.75136e-07	11.254
GOCC_BRCA1_C_COMPLEX	-0.274703	-0.00450006	-6.15408	1.79947e-09	2.75136e-07	11.2425
GOBP_ALDITOL_CATABOLIC_PROCESS	-0.247918	-0.0124814	-6.12934	2.07535e-09	3.12786e-07	11.1069
GOBP_POSITIVE_REGULATION_OF_AXONOGENESIS	0.144612	-0.0157428	6.12296	2.15304e-09	3.19923e-07	11.0719
GOBP_GMP_METABOLIC_PROCESS	-0.125611	-0.0194316	-6.11386	2.26864e-09	3.32419e-07	11.0222
GOBP_ONE_CARBON_METABOLIC_PROCESS	-0.137477	-0.0129547	-6.10441	2.39509e-09	3.46139e-07	10.9706
GOBP_PURINE_NUCLEOSIDE_MONOPHOSPHATE_CATABOLIC_PROCESS	-0.175069	-0.00610032	-6.10186	2.43037e-09	3.46492e-07	10.9567
GOMF_GUANYLATE_CYCLASE_ACTIVITY	0.197597	0.00697261	6.09463	2.53322e-09	3.53209e-07	10.9173
GOBP_PROTEIN_DEPHOSPHORYLATION	-0.0612091	-0.0222229	-6.09386	2.54445e-09	3.53209e-07	10.9131
GOBP_PURINE_NUCLEOBASE_METABOLIC_PROCESS	-0.171374	-0.0191135	-6.09049	2.59404e-09	3.55417e-07	10.8948
GOBP_CHONDROCYTE_DEVELOPMENT_INVOLVED_IN_ENDOCHONDRAL_BONE_MORPHOGENESIS	0.19672	-0.0203741	6.08475	2.6807e-09	3.62581e-07	10.8635
GOMF_CYCLIN_DEPENDENT_PROTEIN_SERINE_THREONINE_KINASE_REGULATOR_ACTIVITY	-0.115802	-0.029252	-6.07918	2.76751e-09	3.69585e-07	10.8332
GOMF_STRUCTURAL_CONSTITUENT_OF_MUSCLE	0.128894	-0.00633731	6.07248	2.87555e-09	3.79213e-07	10.7968
GOBP_FIBROBLAST_APOPTOTIC_PROCESS	-0.118527	-0.0214431	-6.04723	3.32121e-09	4.32577e-07	10.6599
GOBP_RETINAL_CELL_PROGRAMMED_CELL_DEATH	-0.221688	-0.0139362	-6.04292	3.40371e-09	4.37917e-07	10.6366
GOBP_STEM_CELL_FATE_SPECIFICATION	0.227897	-0.0126057	6.03176	3.62675e-09	4.55436e-07	10.5762
GOBP_REGULATION_OF_GASTRIC_ACID_SECRETION	0.160673	-0.031094	6.03054	3.65194e-09	4.55436e-07	10.5697
GOBP_REGULATION_OF_MICROTUBULE_NUCLEATION	0.18223	-0.0181614	6.02899	3.68429e-09	4.55436e-07	10.5613
GOBP_ACTIVATION_OF_CYSTEINE_TYPE_ENDOPEPTIDASE_ACTIVITY_INVOLVED_IN_APOPTOTIC_PROCESS	-0.0956048	-0.0253074	-6.02764	3.71256e-09	4.55436e-07	10.554
GOBP_OSTEOBLAST_DEVELOPMENT	0.145277	-0.0232366	6.01517	3.98493e-09	4.8323e-07	10.4868
GOBP_LEUKOCYTE_ADHESION_TO_ARTERIAL_ENDOTHELIAL_CELL	-0.237718	-0.0140773	-6.01276	4.03986e-09	4.84324e-07	10.4737
GOBP_POSITIVE_REGULATION_OF_MAST_CELL_CHEMOTAXIS	0.2379	-0.0362677	6.00467	4.2294e-09	5.0135e-07	10.4302
GOBP_POSITIVE_REGULATION_OF_GONADOTROPIN_SECRETION	0.17845	0.0223417	6.00043	4.33203e-09	5.05062e-07	10.4074
GOBP_DEPHOSPHORYLATION	-0.0535558	-0.0240341	-5.99944	4.35646e-09	5.05062e-07	10.4021
GOMF_CALCIUM_ACTIVATED_CATION_CHANNEL_ACTIVITY	0.118583	0.00702029	5.99664	4.42602e-09	5.07549e-07	10.387
GOBP_MITOCHONDRIAL_FISSION	-0.109646	-0.0241516	-5.99377	4.4986e-09	5.10325e-07	10.3716
GOBP_NEGATIVE_REGULATION_OF_NUCLEASE_ACTIVITY	-0.179105	-0.0248126	-5.98738	4.66402e-09	5.18605e-07	10.3373
GOBP_POSITIVE_REGULATION_OF_ISOTYPE_SWITCHING_TO_IGG_ISOTYPES	-0.187117	0.00623491	-5.98715	4.6699e-09	5.18605e-07	10.3361
GOBP_SPINAL_CORD_DEVELOPMENT	0.0905007	0.00969237	5.98429	4.74613e-09	5.2158e-07	10.3207
GOBP_POSITIVE_REGULATION_OF_URINE_VOLUME	0.198259	0.000355715	5.97931	4.88148e-09	5.30924e-07	10.294
GOBP_DNA_DOUBLE_STRAND_BREAK_PROCESSING	-0.177733	0.000208299	-5.97071	5.12421e-09	5.51637e-07	10.2479
GOBP_IRON_ION_IMPORT_ACROSS_PLASMA_MEMBRANE	-0.230081	-0.0179356	-5.95966	5.45332e-09	5.81136e-07	10.1888
GOBP_NEGATIVE_REGULATION_OF_INTRINSIC_APOPTOTIC_SIGNALING_PATHWAY_BY_P53_CLASS_MEDIATOR	-0.150025	-0.0196666	-5.95607	5.56467e-09	5.86661e-07	10.1696
GOBP_POSITIVE_REGULATION_OF_T_HELPER_17_CELL_DIFFERENTIATION	-0.213515	-0.0215836	-5.95358	5.64312e-09	5.86661e-07	10.1563
GOBP_REGIONALIZATION	0.078876	0.000981735	5.95267	5.67199e-09	5.86661e-07	10.1514
GOBP_BASEMENT_MEMBRANE_ASSEMBLY	0.200848	-0.0256119	5.93938	6.11191e-09	6.26025e-07	10.0805
GOBP_HISTAMINE_TRANSPORT	-0.15889	-0.00649716	-5.93183	6.37656e-09	6.46853e-07	10.0402
GOBP_IMP_CATABOLIC_PROCESS	-0.210271	0.0196662	-5.91707	6.92656e-09	6.95955e-07	9.96166
GOBP_SENSORY_PERCEPTION_OF_LIGHT_STIMULUS	0.0496672	0.0220206	5.91089	7.17025e-09	7.10756e-07	9.92884
GOBP_BONE_MORPHOGENESIS	0.131995	-0.0185902	5.90681	7.33555e-09	7.10756e-07	9.9072
GOCC_IGA_IMMUNOGLOBULIN_COMPLEX	-0.34173	0.0176206	-5.90662	7.34336e-09	7.10756e-07	9.90619
GOCC_IGA_IMMUNOGLOBULIN_COMPLEX_CIRCULATING	-0.34173	0.0176206	-5.90662	7.34336e-09	7.10756e-07	9.90619
GOBP_SKELETAL_SYSTEM_MORPHOGENESIS	0.109364	-0.0133298	5.89629	7.77979e-09	7.46152e-07	9.85138
GOBP_NEGATIVE_REGULATION_OF_AXONOGENESIS	0.106978	-0.0169741	5.88969	8.07163e-09	7.67168e-07	9.81642
GOBP_EOSINOPHIL_DIFFERENTIATION	-0.239908	-0.00255544	-5.88479	8.29514e-09	7.78524e-07	9.7905
GOBP_POSITIVE_REGULATION_OF_RESPONSE_TO_TUMOR_CELL	-0.174398	-0.00604963	-5.88385	8.33869e-09	7.78524e-07	9.78552
GOBP_INTRACELLULAR_TRANSPORT_OF_VIRUS	-0.164201	-0.00224264	-5.87419	8.79973e-09	8.09597e-07	9.73445
GOBP_L_KYNURENINE_METABOLIC_PROCESS	-0.221741	-0.0104195	-5.87367	8.82499e-09	8.09597e-07	9.73173
GOBP_REGULATION_OF_COLLATERAL_SPROUTING	0.134336	-0.0175648	5.87197	8.90906e-09	8.10264e-07	9.72273
GOBP_REGULATION_OF_REACTIVE_OXYGEN_SPECIES_BIOSYNTHETIC_PROCESS	-0.102715	-0.0107207	-5.87032	8.99116e-09	8.10741e-07	9.71402
GOBP_ENDOCHONDRAL_BONE_MORPHOGENESIS	0.145648	-0.018691	5.8628	9.37527e-09	8.38213e-07	9.67432
GOBP_SOMATIC_DIVERSIFICATION_OF_IMMUNOGLOBULINS	-0.0986983	-0.0219236	-5.85675	9.69574e-09	8.59581e-07	9.64242
GOBP_POSITIVE_REGULATION_OF_BEHAVIOR	0.119206	0.0333711	5.83391	1.10049e-08	9.67515e-07	9.52224
GOBP_REGULATION_OF_GONADOTROPIN_SECRETION	0.165836	0.0207248	5.82509	1.15551e-08	1.00749e-06	9.47595
GOBP_POSITIVE_REGULATION_OF_PROTEIN_MODIFICATION_BY_SMALL_PROTEIN_CONJUGATION_OR_REMOVAL	-0.0741167	-0.0245465	-5.82249	1.17223e-08	1.01369e-06	9.46232
GOBP_CELL_DIFFERENTIATION_IN_SPINAL_CORD	0.100252	0.0262371	5.80121	1.31829e-08	1.12401e-06	9.35092
GOMF_MAGNESIUM_ION_BINDING	-0.0586947	-0.023693	-5.80083	1.32111e-08	1.12401e-06	9.3489
GOBP_RESPONSE_TO_GLUCAGON	-0.105545	0.0160225	-5.78246	1.46167e-08	1.23365e-06	9.25299
GOCC_HIPPOCAMPAL_MOSSY_FIBER	0.203598	-0.0101829	5.7802	1.47991e-08	1.23913e-06	9.24123
GOBP_COBALT_ION_TRANSPORT	-0.216931	-0.0177245	-5.76993	1.5658e-08	1.30073e-06	9.18773
GOBP_ADENOSINE_METABOLIC_PROCESS	-0.160571	0.0131081	-5.76783	1.58395e-08	1.30552e-06	9.1768
GOBP_PROTEIN_HYDROXYLATION	0.134557	-0.0370551	5.76523	1.60663e-08	1.30887e-06	9.16332
GOBP_REGULATION_OF_CORE_PROMOTER_BINDING	-0.182093	-0.0192577	-5.76444	1.61365e-08	1.30887e-06	9.15919
GOBP_EMBRYONIC_SKELETAL_SYSTEM_MORPHOGENESIS	0.1173	-0.00605996	5.76313	1.62524e-08	1.30887e-06	9.1524
GOBP_PROTEIN_TETRAMERIZATION	-0.0584479	-0.00762552	-5.76048	1.64904e-08	1.31798e-06	9.13862
GOMF_CYSTEINE_TYPE_PEPTIDASE_ACTIVITY	-0.0669213	-0.00479263	-5.75738	1.67728e-08	1.33048e-06	9.12251
GOBP_POSITIVE_REGULATION_OF_NATURAL_KILLER_CELL_MEDIATED_IMMUNE_RESPONSE_TO_TUMOR_CELL	-0.215971	-0.0159614	-5.75479	1.70128e-08	1.33944e-06	9.10904
GOBP_DEOXYRIBONUCLEOTIDE_METABOLIC_PROCESS	-0.131031	-0.01706	-5.75024	1.74414e-08	1.36301e-06	9.08545
GOBP_GTP_METABOLIC_PROCESS	-0.118194	-0.0282316	-5.74156	1.82896e-08	1.41879e-06	9.04043
GOBP_AORTIC_VALVE_MORPHOGENESIS	0.165747	-0.00210218	5.73368	1.90947e-08	1.46591e-06	8.99959
GOMF_CAMP_DEPENDENT_PROTEIN_KINASE_REGULATOR_ACTIVITY	-0.160398	-0.0107147	-5.73291	1.9175e-08	1.46591e-06	8.99561
GOBP_MITRAL_VALVE_DEVELOPMENT	0.182016	-0.030648	5.72956	1.95289e-08	1.4739e-06	8.97827
GOBP_REGULATION_OF_AXONOGENESIS	0.116404	-0.0161736	5.72864	1.96267e-08	1.4739e-06	8.97354
GOMF_INTERLEUKIN_12_RECEPTOR_BINDING	-0.216501	-0.0158334	-5.72797	1.96986e-08	1.4739e-06	8.97007
GOBP_POSITIVE_REGULATION_OF_NATURAL_KILLER_CELL_MEDIATED_IMMUNITY	-0.187424	-0.0156465	-5.72528	1.999e-08	1.48517e-06	8.95615
GOBP_HYALOID_VASCULAR_PLEXUS_REGRESSION	0.174736	0.0549245	5.72146	2.04111e-08	1.50586e-06	8.93639
GOBP_NUCLEAR_PORE_ORGANIZATION	-0.208362	-0.017979	-5.71846	2.0747e-08	1.51704e-06	8.92092
GOBP_NEGATIVE_REGULATION_OF_PROTEIN_TARGETING_TO_MEMBRANE	0.190977	-0.00865552	5.71755	2.08504e-08	1.51704e-06	8.9162
GOBP_CELLULAR_RESPONSE_TO_CHOLESTEROL	0.137252	-0.0153906	5.71313	2.13581e-08	1.53717e-06	8.8934
GOBP_NOTCH_SIGNALING_INVOLVED_IN_HEART_DEVELOPMENT	0.198438	-0.0314188	5.71202	2.14879e-08	1.53717e-06	8.88766
GOBP_REGULATION_OF_DENDRITE_MORPHOGENESIS	0.0907395	-0.011784	5.71137	2.15641e-08	1.53717e-06	8.8843
GOMF_INSULIN_LIKE_GROWTH_FACTOR_II_BINDING	0.216086	-0.0114072	5.70855	2.18968e-08	1.55041e-06	8.86979
GOMF_2_IRON_2_SULFUR_CLUSTER_BINDING	-0.190187	-0.0209022	-5.702	2.26914e-08	1.59596e-06	8.836
GOBP_NEGATIVE_REGULATION_OF_B_CELL_PROLIFERATION	-0.189301	-0.0166076	-5.69458	2.36251e-08	1.63234e-06	8.79779
GOBP_REGULATION_OF_B_CELL_APOPTOTIC_PROCESS	-0.144911	-0.0144621	-5.69432	2.36584e-08	1.63234e-06	8.79645
GOBP_REGULATION_OF_RESPONSE_TO_TUMOR_CELL	-0.165252	-0.00869967	-5.69421	2.36727e-08	1.63234e-06	8.79588
GOBP_REGULATION_OF_URINE_VOLUME	0.154042	0.00905344	5.69165	2.40042e-08	1.64444e-06	8.7827
GOBP_CALCIUM_DEPENDENT_CELL_CELL_ADHESION_VIA_PLASMA_MEMBRANE_CELL_ADHESION_MOLECULES	0.148844	0.00743941	5.68609	2.47382e-08	1.68379e-06	8.75416
GOBP_MAINTENANCE_OF_DNA_REPEAT_ELEMENTS	-0.198835	-0.00893428	-5.68128	2.53922e-08	1.71723e-06	8.72943
GOBP_MESENCHYMAL_CELL_DEVELOPMENT	0.209929	-0.0149416	5.67681	2.60147e-08	1.74812e-06	8.70648
GOBP_RESPONSE_TO_VITAMIN_K	0.175768	-0.0159883	5.66705	2.74266e-08	1.83133e-06	8.6564
GOMF_RIBOSOME_BINDING	-0.107478	-0.0243071	-5.66264	2.80883e-08	1.85609e-06	8.63382
GOBP_NEGATIVE_REGULATION_OF_GONADOTROPIN_SECRETION	0.202765	0.0199939	5.66182	2.82132e-08	1.85609e-06	8.62961
GOBP_RIBONUCLEOSIDE_MONOPHOSPHATE_CATABOLIC_PROCESS	-0.153547	0.00216876	-5.66022	2.84573e-08	1.85609e-06	8.62145
GOBP_MITOCHONDRION_ENDOPLASMIC_RETICULUM_MEMBRANE_TETHERING	-0.170173	-0.0196498	-5.65994	2.8501e-08	1.85609e-06	8.62
GOCC_GAP_JUNCTION	0.131446	0.00648772	5.65582	2.91421e-08	1.88619e-06	8.59892
GOBP_ANTERIOR_POSTERIOR_PATTERN_SPECIFICATION	0.0777623	-0.000466236	5.65165	2.98064e-08	1.91742e-06	8.57757
GOBP_RIBONUCLEOSIDE_METABOLIC_PROCESS	-0.119778	-0.0151934	-5.65025	3.00325e-08	1.92026e-06	8.57041
GOBP_POSITIVE_REGULATION_OF_NATURAL_KILLER_CELL_MEDIATED_CYTOTOXICITY	-0.187814	-0.0110219	-5.63557	3.25054e-08	2.04358e-06	8.49546
GOBP_STRIATED_MUSCLE_CELL_DEVELOPMENT	0.120289	-0.00165572	5.63526	3.25606e-08	2.04358e-06	8.49385
GOBP_POSITIVE_REGULATION_OF_KILLING_OF_CELLS_OF_ANOTHER_ORGANISM	-0.230584	0.0037479	-5.63475	3.26496e-08	2.04358e-06	8.49127
GOBP_REGULATION_OF_FEMALE_GONAD_DEVELOPMENT	0.158714	0.00416492	5.63426	3.2736e-08	2.04358e-06	8.48876
GOBP_EMBRYONIC_ORGAN_MORPHOGENESIS	0.0778301	-0.0011733	5.62595	3.42329e-08	2.12445e-06	8.44641
GOCC_IPAF_INFLAMMASOME_COMPLEX	-0.255765	-0.0252067	-5.62045	3.52599e-08	2.17539e-06	8.41841
GOBP_POSITIVE_REGULATION_OF_ACTIVATION_OF_JANUS_KINASE_ACTIVITY	-0.17884	0.013637	-5.61921	3.54947e-08	2.17715e-06	8.41213
GOMF_MHC_CLASS_IB_RECEPTOR_ACTIVITY	-0.238071	-0.0198666	-5.61535	3.62392e-08	2.20996e-06	8.39247
GOBP_CELL_MIGRATION_INVOLVED_IN_METANEPHROS_DEVELOPMENT	0.263359	-0.00105305	5.61063	3.71681e-08	2.25358e-06	8.3685
GOBP_CALCIUM_ION_EXPORT_ACROSS_PLASMA_MEMBRANE	-0.178488	-0.0100872	-5.60328	3.86627e-08	2.33081e-06	8.33117
GOBP_REGULATION_OF_TRANSLATION_IN_RESPONSE_TO_STRESS	-0.140101	-0.0088383	-5.60179	3.8974e-08	2.33623e-06	8.32357
GOBP_COLLECTING_DUCT_DEVELOPMENT	0.150789	0.0130918	5.59554	4.03005e-08	2.40209e-06	8.29188
GOMF_INTERLEUKIN_1_RECEPTOR_ACTIVITY	-0.203825	0.00567545	-5.59045	4.14143e-08	2.45063e-06	8.26607
GOMF_CYSTEINE_TYPE_ENDOPEPTIDASE_ACTIVITY	-0.0713807	0.00416222	-5.5897	4.15793e-08	2.45063e-06	8.2623
GOBP_REGULATION_OF_PROTEIN_KINASE_C_SIGNALING	0.126942	-0.0185829	5.58664	4.22665e-08	2.46793e-06	8.24679
GOBP_NEGATIVE_REGULATION_OF_INTERLEUKIN_1_MEDIATED_SIGNALING_PATHWAY	-0.214895	-0.02494	-5.58631	4.23408e-08	2.46793e-06	8.24512
GOCC_DEATH_INDUCING_SIGNALING_COMPLEX	-0.184317	-0.0270309	-5.58065	4.36404e-08	2.52971e-06	8.2165
GOBP_NEGATIVE_REGULATION_OF_WNT_SIGNALING_PATHWAY	0.101203	-0.012216	5.5788	4.40759e-08	2.54099e-06	8.2071
GOMF_PRENYLTRANSFERASE_ACTIVITY	-0.166372	-0.0288153	-5.5762	4.4691e-08	2.56245e-06	8.19398
GOBP_RESPONSE_TO_VITAMIN_E	0.168187	-0.00125618	5.57292	4.54814e-08	2.58437e-06	8.17738
GOBP_DORSAL_VENTRAL_PATTERN_FORMATION	0.0842194	0.0103028	5.57186	4.57374e-08	2.58437e-06	8.17207
GOBP_REGULATION_OF_GASTRULATION	0.136056	-0.00368768	5.57157	4.58083e-08	2.58437e-06	8.1706
GOBP_RESPIRATORY_SYSTEM_PROCESS	0.113914	-0.00425149	5.56701	4.69372e-08	2.63398e-06	8.14756
GOMF_HISTONE_KINASE_ACTIVITY	-0.146483	-0.0167332	-5.5615	4.83375e-08	2.6982e-06	8.11973
GOMF_2_OXOGLUTARATE_DEPENDENT_DIOXYGENASE_ACTIVITY	0.0903485	-0.0273214	5.55942	4.88754e-08	2.71387e-06	8.10925
GOBP_CELL_AGGREGATION	0.132209	0.0253314	5.55724	4.9446e-08	2.72486e-06	8.09827
GOBP_POSITIVE_REGULATION_OF_PROTEIN_KINASE_C_SIGNALING	0.172167	-0.0269482	5.55669	4.95899e-08	2.72486e-06	8.09552
GOBP_EXTRACELLULAR_MATRIX_ASSEMBLY	0.182888	-0.0196593	5.55269	5.0657e-08	2.76907e-06	8.07537
GOMF_POTASSIUM_CHANNEL_ACTIVITY	0.0832387	0.00264528	5.54715	5.21719e-08	2.83719e-06	8.04748
GOBP_POSITIVE_REGULATION_OF_CHONDROCYTE_DIFFERENTIATION	0.161525	-0.0162089	5.54593	5.25131e-08	2.84109e-06	8.04131
GOBP_PURKINJE_MYOCYTE_TO_VENTRICULAR_CARDIAC_MUSCLE_CELL_SIGNALING	0.202704	0.000641342	5.5407	5.39912e-08	2.90616e-06	8.01504
GOBP_VENTRAL_MIDLINE_DEVELOPMENT	0.194534	-0.0286433	5.53824	5.47019e-08	2.92946e-06	8.00266
GOCC_HISTONE_PRE_MRNA_3_END_PROCESSING_COMPLEX	-0.212303	-0.0182321	-5.53666	5.51629e-08	2.93923e-06	7.99472
GOBP_TRANS_SYNAPTIC_SIGNALING_BY_BDNF	0.191042	0.0485476	5.53256	5.63769e-08	2.98883e-06	7.97412
GOBP_DETECTION_OF_LIGHT_STIMULUS_INVOLVED_IN_SENSORY_PERCEPTION	0.105493	0.02304	5.52387	5.90356e-08	3.11413e-06	7.93051
GOBP_TRYPTOPHAN_CATABOLIC_PROCESS_TO_KYNURENINE	-0.216084	-0.0110159	-5.52106	5.99205e-08	3.14508e-06	7.91644
GOBP_LUNG_CELL_DIFFERENTIATION	-0.108819	-0.0113302	-5.51935	6.04666e-08	3.1491e-06	7.90785
GOBP_REGULATION_OF_AXON_GUIDANCE	0.152809	0.014192	5.51855	6.07245e-08	3.1491e-06	7.90382
GOCC_ENDOPLASMIC_RETICULUM_EXIT_SITE	-0.135394	0.000467485	-5.51788	6.09389e-08	3.1491e-06	7.90049
GOBP_CYSTEINE_CATABOLIC_PROCESS	0.194275	-0.017944	5.5171	6.1191e-08	3.1491e-06	7.89658
GOBP_REGULATION_OF_NATURAL_KILLER_CELL_MEDIATED_IMMUNE_RESPONSE_TO_TUMOR_CELL	-0.197061	-0.0119895	-5.5154	6.17431e-08	3.16208e-06	7.88808
GOBP_ADENYLATE_CYCLASE_INHIBITING_DOPAMINE_RECEPTOR_SIGNALING_PATHWAY	0.177579	0.00486168	5.51161	6.29938e-08	3.18446e-06	7.86911
GOMF_PHOSPHOPROTEIN_PHOSPHATASE_ACTIVITY	-0.0506146	-0.0239093	-5.51152	6.3025e-08	3.18446e-06	7.86864
GOBP_RIBONUCLEOSIDE_MONOPHOSPHATE_METABOLIC_PROCESS	-0.0940846	-0.0140996	-5.51134	6.30856e-08	3.18446e-06	7.86773
GOBP_DNA_STRAND_RESECTION_INVOLVED_IN_REPLICATION_FORK_PROCESSING	-0.209386	-0.0117432	-5.51042	6.33926e-08	3.18472e-06	7.86314
GOMF_VOLTAGE_GATED_CALCIUM_CHANNEL_ACTIVITY	0.0924714	0.0288364	5.50911	6.38322e-08	3.19161e-06	7.8566
GOBP_AXON_EXTENSION	0.113481	-0.0166685	5.50034	6.68622e-08	3.32734e-06	7.81273
GOBP_SKELETAL_MYOFIBRIL_ASSEMBLY	0.176039	-0.0133478	5.49905	6.73168e-08	3.33424e-06	7.80632
GOBP_SOMATIC_DIVERSIFICATION_OF_IMMUNE_RECEPTORS_VIA_SOMATIC_MUTATION	-0.158045	-0.00836844	-5.49521	6.86952e-08	3.38661e-06	7.78714
GOBP_RIBONUCLEOTIDE_CATABOLIC_PROCESS	-0.0884972	-0.0134199	-5.48982	7.06776e-08	3.46813e-06	7.76023
GOCC_CYCLIN_DEPENDENT_PROTEIN_KINASE_HOLOENZYME_COMPLEX	-0.111935	-0.0243476	-5.4733	7.71028e-08	3.7659e-06	7.67793
GOBP_B_CELL_HOMEOSTASIS	-0.163523	-0.0242151	-5.47037	7.82994e-08	3.80672e-06	7.66337
GOBP_ACTIVIN_RECEPTOR_SIGNALING_PATHWAY	0.113185	-0.00258448	5.46518	8.04652e-08	3.89407e-06	7.63756
GOBP_LYMPHOCYTE_HOMEOSTASIS	-0.127317	-0.0188212	-5.46281	8.14751e-08	3.92494e-06	7.62577
GOBP_POSITIVE_REGULATION_OF_CELL_KILLING	-0.172263	-0.00788038	-5.45304	8.57576e-08	4.11247e-06	7.57733
GOMF_PHOSPHATIDYLINOSITOL_3_5_BISPHOSPHATE_BINDING	0.0985549	-0.00835134	5.44678	8.86185e-08	4.23043e-06	7.5463
GOBP_NEUROMUSCULAR_PROCESS_CONTROLLING_POSTURE	0.117102	0.0135924	5.44243	9.06624e-08	4.30851e-06	7.52474
GOCC_MITOCHONDRIAL_CRISTA	-0.178457	-0.0171592	-5.42511	9.92604e-08	4.69595e-06	7.43908
GOMF_ALCOHOL_DEHYDROGENASE_NAD_P_PLUS_ACTIVITY	-0.198525	0.00803909	-5.4235	1.00099e-07	4.71446e-06	7.43113
GOBP_NEGATIVE_REGULATION_OF_HORMONE_METABOLIC_PROCESS	-0.140229	-0.0261625	-5.41931	1.02312e-07	4.79727e-06	7.41046
GOBP_RETINAL_BLOOD_VESSEL_MORPHOGENESIS	0.197616	-0.0253651	5.41806	1.02976e-07	4.80709e-06	7.40434
GOBP_REGULATION_OF_CELL_CELL_ADHESION_MEDIATED_BY_CADHERIN	0.130911	-0.0163621	5.41665	1.03738e-07	4.82133e-06	7.39737
GOBP_MICROTUBULE_POLYMERIZATION	0.0882544	-0.0233413	5.41374	1.05328e-07	4.87371e-06	7.383
GOMF_MHC_CLASS_I_PROTEIN_COMPLEX_BINDING	-0.237576	-0.013548	-5.40519	1.10122e-07	5.07331e-06	7.34093
GOBP_SARCOMERE_ORGANIZATION	0.110448	0.00631006	5.40132	1.12367e-07	5.15422e-06	7.32186
GOBP_VESICLE_TETHERING_TO_GOLGI	-0.224813	-0.0149183	-5.39623	1.15378e-07	5.26941e-06	7.29687
GOBP_REGULATION_OF_SHORT_TERM_NEURONAL_SYNAPTIC_PLASTICITY	0.124545	0.024914	5.39487	1.16201e-07	5.27284e-06	7.29015
GOMF_HISTONE_THREONINE_KINASE_ACTIVITY	-0.180835	-0.0247867	-5.39412	1.16653e-07	5.27284e-06	7.28648
GOBP_SEMAPHORIN_PLEXIN_SIGNALING_PATHWAY_INVOLVED_IN_NEURON_PROJECTION_GUIDANCE	0.193745	-0.0217629	5.39342	1.17081e-07	5.27284e-06	7.28302
GOBP_POSITIVE_REGULATION_OF_CATECHOLAMINE_SECRETION	0.156951	0.00342137	5.39281	1.17452e-07	5.27284e-06	7.28003
GOBP_B_CELL_APOPTOTIC_PROCESS	-0.13094	-0.015917	-5.3842	1.22825e-07	5.4907e-06	7.23776
GOBP_SOMATIC_DIVERSIFICATION_OF_IMMUNE_RECEPTORS	-0.0893796	-0.0197394	-5.37957	1.25811e-07	5.59102e-06	7.21506
GOBP_SA_NODE_CELL_TO_ATRIAL_CARDIAC_MUSCLE_CELL_COMMUNICATION	0.146492	-0.00217772	5.37908	1.26129e-07	5.59102e-06	7.21268
GOBP_PROTEIN_HEXAMERIZATION	-0.182415	-0.0189932	-5.3764	1.27891e-07	5.6454e-06	7.19957
GOBP_LYMPHANGIOGENESIS	0.19039	-0.0311168	5.37486	1.2892e-07	5.66489e-06	7.192
GOBP_SOMATIC_DIVERSIFICATION_OF_IMMUNOGLOBULINS_INVOLVED_IN_IMMUNE_RESPONSE	-0.100988	-0.0174834	-5.3739	1.29562e-07	5.66489e-06	7.1873
GOBP_NEURAL_TUBE_PATTERNING	0.0901398	-0.0183369	5.37333	1.29943e-07	5.66489e-06	7.18453
GOBP_NATURAL_KILLER_CELL_MEDIATED_IMMUNE_RESPONSE_TO_TUMOR_CELL	-0.198217	-0.0119994	-5.37038	1.31945e-07	5.72846e-06	7.17009
GOBP_POSITIVE_REGULATION_OF_CALCINEURIN_MEDIATED_SIGNALING	-0.101826	0.00139144	-5.36642	1.34684e-07	5.82343e-06	7.15067
GOBP_ALDITOL_METABOLIC_PROCESS	-0.141513	-0.010369	-5.35617	1.42015e-07	6.11534e-06	7.1006
GOBP_RESPONSE_TO_HERBICIDE	0.171815	0.00813297	5.35149	1.45492e-07	6.23959e-06	7.07776
GOBP_CHROMOSOME_MOVEMENT_TOWARDS_SPINDLE_POLE	-0.182843	-0.00272163	-5.34531	1.50209e-07	6.40638e-06	7.04762
GOBP_PURINE_DEOXYRIBONUCLEOTIDE_METABOLIC_PROCESS	-0.126544	-0.00634649	-5.3445	1.50838e-07	6.40638e-06	7.04367
GOBP_NEGATIVE_REGULATION_OF_EXECUTION_PHASE_OF_APOPTOSIS	-0.14049	0.00442452	-5.34403	1.51203e-07	6.40638e-06	7.04139
GOBP_REGULATION_OF_GLUCAN_BIOSYNTHETIC_PROCESS	0.120911	-0.0134626	5.34243	1.52458e-07	6.43373e-06	7.03358
GOBP_ENDOCARDIAL_CUSHION_TO_MESENCHYMAL_TRANSITION	0.209507	-0.0113161	5.34159	1.53119e-07	6.43589e-06	7.02949
GOBP_REGULATION_OF_ACTIVIN_RECEPTOR_SIGNALING_PATHWAY	0.114321	-0.00401352	5.33972	1.54598e-07	6.47227e-06	7.02041
GOBP_REGULATION_OF_SODIUM_DEPENDENT_PHOSPHATE_TRANSPORT	0.198418	-0.0102827	5.33131	1.61453e-07	6.68014e-06	6.97944
GOBP_ENDOPLASMIC_RETICULUM_MEMBRANE_ORGANIZATION	-0.156983	-0.0238062	-5.33122	1.61523e-07	6.68014e-06	6.97903
GOBP_PANCREATIC_JUICE_SECRETION	0.138954	-0.0122814	5.32971	1.62784e-07	6.68014e-06	6.97169
GOBP_G_PROTEIN_COUPLED_PURINERGIC_NUCLEOTIDE_RECEPTOR_SIGNALING_PATHWAY	-0.197076	-0.00107117	-5.32882	1.63535e-07	6.68014e-06	6.96734
GOMF_G_PROTEIN_COUPLED_PURINERGIC_NUCLEOTIDE_RECEPTOR_ACTIVITY	-0.197076	-0.00107117	-5.32882	1.63535e-07	6.68014e-06	6.96734
GOMF_MAGNESIUM_ION_TRANSMEMBRANE_TRANSPORTER_ACTIVITY	-0.136608	-0.023109	-5.32866	1.63668e-07	6.68014e-06	6.96657
GOBP_CARDIAC_MUSCLE_TISSUE_MORPHOGENESIS	0.0993344	-0.00313478	5.32827	1.63996e-07	6.68014e-06	6.96468
GOBP_REGULATION_OF_FC_GAMMA_RECEPTOR_SIGNALING_PATHWAY_INVOLVED_IN_PHAGOCYTOSIS	-0.220022	-0.00475693	-5.32672	1.65306e-07	6.7076e-06	6.95717
GOMF_SOLUTE_BICARBONATE_SYMPORTER_ACTIVITY	-0.175663	0.00109386	-5.32325	1.68285e-07	6.80233e-06	6.9403
GOBP_POSITIVE_REGULATION_OF_CGMP_MEDIATED_SIGNALING	0.187991	-0.0121345	5.3225	1.68935e-07	6.80252e-06	6.93666
GOMF_G_PROTEIN_COUPLED_OPIOID_RECEPTOR_ACTIVITY	0.155154	0.0717731	5.32002	1.71104e-07	6.86366e-06	6.92462
GOMF_SIGNAL_RECOGNITION_PARTICLE_BINDING	-0.204653	-0.0110613	-5.31903	1.71977e-07	6.87258e-06	6.91981
GOBP_AUTOPHAGOSOME_MEMBRANE_DOCKING	-0.172001	-0.0204059	-5.31422	1.76281e-07	7.01798e-06	6.89647
GOCC_GAMMA_DELTA_T_CELL_RECEPTOR_COMPLEX	-0.305483	-0.000156535	-5.30625	1.83646e-07	7.2837e-06	6.85782
GOBP_REGULATION_OF_TRANSLATIONAL_INITIATION_IN_RESPONSE_TO_STRESS	-0.149845	-0.0138398	-5.29619	1.93364e-07	7.64042e-06	6.80914
GOCC_MYOSIN_II_COMPLEX	0.109172	0.0223075	5.29453	1.95012e-07	7.67679e-06	6.80113
GOBP_POSITIVE_REGULATION_OF_NK_T_CELL_ACTIVATION	-0.15121	-0.0159413	-5.28491	2.0485e-07	8.03407e-06	6.75467
GOBP_REGULATION_OF_POSTSYNAPTIC_NEUROTRANSMITTER_RECEPTOR_ACTIVITY	0.126835	0.0183237	5.27862	2.11543e-07	8.26584e-06	6.72433
GOBP_GLYCEROL_3_PHOSPHATE_METABOLIC_PROCESS	-0.184959	-0.0091759	-5.2757	2.14721e-07	8.35905e-06	6.71025
GOBP_POSTREPLICATION_REPAIR	-0.139434	-0.0258792	-5.27323	2.17445e-07	8.43399e-06	6.69835
GOBP_DOPAMINE_SECRETION	0.111855	0.0130504	5.27024	2.2079e-07	8.53234e-06	6.68395
GOBP_MIDDLE_EAR_MORPHOGENESIS	0.127952	-0.0140773	5.26527	2.26461e-07	8.71672e-06	6.66001
GOBP_INTERFERON_GAMMA_MEDIATED_SIGNALING_PATHWAY	-0.152977	-0.00925397	-5.26462	2.27213e-07	8.71672e-06	6.65688
GOBP_AORTA_MORPHOGENESIS	0.152102	-0.0144085	5.26233	2.29876e-07	8.78691e-06	6.64589
GOBP_HISTONE_H4_DEACETYLATION	-0.157661	-0.0158102	-5.25555	2.37953e-07	9.06284e-06	6.6133
GOBP_REGULATION_OF_INTERLEUKIN_1_MEDIATED_SIGNALING_PATHWAY	-0.189341	-0.0166474	-5.25353	2.40417e-07	9.12376e-06	6.60358
GOMF_RIBONUCLEOPROTEIN_COMPLEX_BINDING	-0.0991133	-0.0241589	-5.25191	2.42403e-07	9.15349e-06	6.59581
GOBP_CHONDROCYTE_DEVELOPMENT	0.156989	-0.0273461	5.25148	2.42936e-07	9.15349e-06	6.59374
GOBP_POSITIVE_REGULATION_OF_CALCIUM_ION_DEPENDENT_EXOCYTOSIS	0.132972	-0.00206141	5.24982	2.44989e-07	9.19798e-06	6.5858
GOBP_NECROPTOTIC_SIGNALING_PATHWAY	-0.205028	-0.0153042	-5.24867	2.46434e-07	9.20401e-06	6.58025
GOCC_IMMUNOGLOBULIN_COMPLEX_CIRCULATING	-0.267639	0.0030201	-5.2483	2.46894e-07	9.20401e-06	6.57849
GOBP_INHIBITORY_POSTSYNAPTIC_POTENTIAL	0.136084	0.0173113	5.24673	2.48876e-07	9.23091e-06	6.57095
GOBP_REGULATION_OF_POSTSYNAPTIC_MEMBRANE_POTENTIAL	0.0814958	0.020323	5.24557	2.50346e-07	9.23091e-06	6.56539
GOBP_NEGATIVE_REGULATION_OF_MUSCLE_TISSUE_DEVELOPMENT	0.159161	-0.00945769	5.24519	2.50829e-07	9.23091e-06	6.56357
GOBP_REGULATION_OF_GONAD_DEVELOPMENT	0.118188	0.0144614	5.24496	2.51116e-07	9.23091e-06	6.5625
GOBP_NEUROMUSCULAR_PROCESS	0.0808173	0.00400428	5.24316	2.53432e-07	9.27351e-06	6.55383
GOBP_ASPARTATE_METABOLIC_PROCESS	-0.187432	0.013917	-5.24269	2.54033e-07	9.27351e-06	6.5516
GOBP_PYROPTOSIS	-0.141751	-0.0159988	-5.23889	2.58988e-07	9.41846e-06	6.53337
GOBP_REGULATION_OF_PHOSPHATE_TRANSPORT	0.173213	0.0170348	5.23828	2.59789e-07	9.41846e-06	6.53046
GOMF_CYCLIN_DEPENDENT_PROTEIN_SERINE_THREONINE_KINASE_ACTIVATOR_ACTIVITY	-0.178775	-0.0166086	-5.23718	2.6124e-07	9.43862e-06	6.52521
GOBP_NEURON_PROJECTION_EXTENSION_INVOLVED_IN_NEURON_PROJECTION_GUIDANCE	0.133685	-0.0207998	5.23642	2.62255e-07	9.44298e-06	6.52155
GOBP_RESPONSE_TO_WATER_DEPRIVATION	0.15051	0.0130446	5.23378	2.65789e-07	9.53766e-06	6.50892
GOCC_RNA_POLYMERASE_II_TRANSCRIPTION_REPRESSOR_COMPLEX	-0.11863	-0.013458	-5.22898	2.72342e-07	9.73969e-06	6.48594
GOMF_UBIQUITIN_LIKE_MODIFIER_ACTIVATING_ENZYME_ACTIVITY	-0.15595	-0.0309283	-5.22535	2.77392e-07	9.85666e-06	6.46861
GOBP_POSITIVE_REGULATION_OF_UTERINE_SMOOTH_MUSCLE_CONTRACTION	0.158286	0.00586362	5.22529	2.77481e-07	9.85666e-06	6.46831
GOBP_T_HELPER_17_CELL_LINEAGE_COMMITMENT	-0.192956	-0.00916159	-5.22185	2.82361e-07	9.96223e-06	6.45186
GOBP_POSITIVE_REGULATION_OF_MICROTUBULE_NUCLEATION	0.178817	-0.0127427	5.22127	2.83186e-07	9.96223e-06	6.44911
GOBP_HYPOXIA_INDUCIBLE_FACTOR_1ALPHA_SIGNALING_PATHWAY	-0.191253	-0.0174702	-5.2212	2.83286e-07	9.96223e-06	6.44878
GOBP_POSITIVE_REGULATION_OF_CYSTEINE_TYPE_ENDOPEPTIDASE_ACTIVITY	-0.0749802	-0.0215438	-5.21185	2.97015e-07	1.04103e-05	6.40414
GOBP_NEGATIVE_REGULATION_OF_CELL_GROWTH	0.0774061	-0.018842	5.20692	3.04499e-07	1.06373e-05	6.38067
GOBP_DNA_DAMAGE_RESPONSE_SIGNAL_TRANSDUCTION_BY_P53_CLASS_MEDIATOR	-0.079063	-0.0268256	-5.2014	3.13112e-07	1.09021e-05	6.35437
GOBP_POSITIVE_REGULATION_OF_PHOSPHATASE_ACTIVITY	-0.13005	-0.0201091	-5.19761	3.19159e-07	1.10761e-05	6.33633
GOBP_VENTRICULAR_CARDIAC_MUSCLE_TISSUE_MORPHOGENESIS	0.105771	-0.000363874	5.19531	3.22881e-07	1.11685e-05	6.32539
GOBP_NEGATIVE_REGULATION_OF_STRIATED_MUSCLE_CELL_APOPTOTIC_PROCESS	0.10373	-0.0125778	5.19205	3.28223e-07	1.12851e-05	6.30992
GOMF_PHOSPHATIDYLINOSITOL_3_4_5_TRISPHOSPHATE_5_PHOSPHATASE_ACTIVITY	0.18335	-0.0244155	5.19133	3.29431e-07	1.12851e-05	6.30646
GOBP_CARDIAC_CHAMBER_FORMATION	0.150313	0.0218526	5.19131	3.29461e-07	1.12851e-05	6.30637
GOMF_NADPH_BINDING	-0.138523	-0.0214488	-5.18898	3.33339e-07	1.13552e-05	6.29534
GOBP_RIG_I_SIGNALING_PATHWAY	-0.128698	-0.0240704	-5.18879	3.33658e-07	1.13552e-05	6.29443
GOBP_NOTOCHORD_MORPHOGENESIS	0.172489	-0.0248481	5.18559	3.39079e-07	1.14113e-05	6.27924
GOMF_OXIDOREDUCTASE_ACTIVITY_ACTING_ON_CH_OR_CH2_GROUPS	-0.132317	0.00232223	-5.18424	3.41393e-07	1.14113e-05	6.27283
GOBP_CARDIAC_MYOFIBRIL_ASSEMBLY	0.112149	0.0141908	5.18416	3.41544e-07	1.14113e-05	6.27241
GOMF_UBIQUITIN_LIKE_PROTEIN_LIGASE_BINDING	-0.0482048	-0.0262621	-5.18364	3.42438e-07	1.14113e-05	6.26994
GOBP_REGULATION_OF_GLYCOGEN_METABOLIC_PROCESS	0.110822	-0.0133978	5.18355	3.4259e-07	1.14113e-05	6.26953
GOBP_LATE_NUCLEOPHAGY	0.180934	-0.0370576	5.18355	3.42596e-07	1.14113e-05	6.26951
GOBP_PURINE_NUCLEOTIDE_CATABOLIC_PROCESS	-0.0784495	-0.0205791	-5.18269	3.4407e-07	1.14113e-05	6.26546
GOBP_POSITIVE_REGULATION_OF_TISSUE_REMODELING	-0.158329	0.0227631	-5.18257	3.44287e-07	1.14113e-05	6.26487
GOBP_VENOUS_BLOOD_VESSEL_MORPHOGENESIS	0.182757	-0.0187356	5.18213	3.45044e-07	1.14113e-05	6.2628
GOMF_CASPASE_BINDING	-0.143868	0.00790163	-5.17625	3.55399e-07	1.17171e-05	6.23492
GOBP_REGULATION_OF_VESICLE_TRANSPORT_ALONG_MICROTUBULE	0.205779	-0.0196152	5.17309	3.61088e-07	1.18273e-05	6.21995
GOBP_BRANCHIOMOTOR_NEURON_AXON_GUIDANCE	0.21766	-0.0132669	5.17308	3.61119e-07	1.18273e-05	6.21987
GOBP_MITOCHONDRIAL_RNA_CATABOLIC_PROCESS	-0.23272	-0.0068118	-5.17208	3.62937e-07	1.18273e-05	6.21513
GOBP_CALCIUM_IMPORT_INTO_THE_MITOCHONDRION	-0.141972	-0.0252281	-5.17157	3.63858e-07	1.18273e-05	6.21274
GOMF_NADPLUS_NUCLEOSIDASE_ACTIVITY	-0.172903	0.009312	-5.17087	3.65145e-07	1.18273e-05	6.20941
GOBP_REGULATION_OF_SKELETAL_MUSCLE_TISSUE_REGENERATION	0.155169	-0.000943052	5.17014	3.66489e-07	1.18273e-05	6.20595
GOBP_REGULATION_OF_STRESS_GRANULE_ASSEMBLY	-0.203062	0.00273078	-5.16986	3.67002e-07	1.18273e-05	6.20463
GOBP_IMMUNOGLOBULIN_PRODUCTION	-0.111588	-0.0135703	-5.16947	3.67712e-07	1.18273e-05	6.20281
GOBP_NATURAL_KILLER_CELL_PROLIFERATION	-0.151263	-0.00676535	-5.16837	3.69753e-07	1.18568e-05	6.19759
GOBP_REGULATION_OF_VASCULAR_ASSOCIATED_SMOOTH_MUSCLE_CELL_DEDIFFERENTIATION	0.281951	-0.00996913	5.16723	3.71883e-07	1.1889e-05	6.19218
GOBP_BRANCHING_INVOLVED_IN_BLOOD_VESSEL_MORPHOGENESIS	0.135596	-0.0146844	5.16662	3.73015e-07	1.18892e-05	6.18931
GOBP_REGULATION_OF_LEUKOCYTE_ADHESION_TO_ARTERIAL_ENDOTHELIAL_CELL	-0.20997	-0.0144417	-5.16575	3.74659e-07	1.19056e-05	6.18517
GOMF_PEPTIDASE_ACTIVATOR_ACTIVITY_INVOLVED_IN_APOPTOTIC_PROCESS	-0.109934	-0.0254572	-5.16312	3.79626e-07	1.20272e-05	6.17275
GOBP_IMP_METABOLIC_PROCESS	-0.125415	-0.00429471	-5.15869	3.88164e-07	1.22609e-05	6.15179
GOBP_ANATOMICAL_STRUCTURE_REGRESSION	0.128923	0.013083	5.1442	4.17377e-07	1.31443e-05	6.0834
GOBP_ESTABLISHMENT_OF_ORGANELLE_LOCALIZATION	-0.0486896	-0.0243416	-5.14176	4.22495e-07	1.32658e-05	6.07191
GOBP_APPENDAGE_DEVELOPMENT	0.0791549	-0.00644786	5.14076	4.24604e-07	1.32925e-05	6.06722
GOBP_DICARBOXYLIC_ACID_BIOSYNTHETIC_PROCESS	-0.142171	-0.0096518	-5.13747	4.3165e-07	1.34731e-05	6.05171
GOBP_DERMATAN_SULFATE_PROTEOGLYCAN_METABOLIC_PROCESS	0.179395	-0.0238586	5.13642	4.33922e-07	1.35041e-05	6.04676
GOBP_TRUNK_SEGMENTATION	0.205215	-0.0312048	5.13003	4.4799e-07	1.38771e-05	6.0167
GOMF_TRANSFERASE_ACTIVITY_TRANSFERRING_ALKYL_OR_ARYL_OTHER_THAN_METHYL_GROUPS	-0.112044	-0.0236297	-5.12979	4.4854e-07	1.38771e-05	6.01554
GOBP_NEGATIVE_REGULATION_OF_CANONICAL_WNT_SIGNALING_PATHWAY	0.0951364	-0.0121222	5.12898	4.50339e-07	1.3892e-05	6.01177
GOBP_INTERLEUKIN_2_MEDIATED_SIGNALING_PATHWAY	-0.215789	-0.0214063	-5.12814	4.52231e-07	1.39097e-05	6.00782
GOBP_POSITIVE_REGULATION_OF_MUSCLE_CELL_APOPTOTIC_PROCESS	-0.110866	-0.0166031	-5.12567	4.57854e-07	1.40417e-05	5.99618
GOBP_NEGATIVE_REGULATION_OF_INCLUSION_BODY_ASSEMBLY	0.150987	-0.0219777	5.12417	4.61285e-07	1.40533e-05	5.98914
GOBP_POSITIVE_REGULATION_OF_NEUROTRANSMITTER_TRANSPORT	0.100569	-0.0193785	5.12395	4.61781e-07	1.40533e-05	5.98813
GOBP_MUSCLE_ORGAN_MORPHOGENESIS	0.103092	-0.00375206	5.12376	4.62226e-07	1.40533e-05	5.98722
GOCC_DENDRITE_MEMBRANE	0.082257	0.0455222	5.12106	4.68502e-07	1.42031e-05	5.97452
GOBP_REGULATION_OF_NUCLEASE_ACTIVITY	-0.111512	-0.0297464	-5.11912	4.73054e-07	1.42668e-05	5.96541
GOMF_PROTEIN_SERINE_THREONINE_KINASE_ACTIVATOR_ACTIVITY	-0.0912151	-0.0201531	-5.11854	4.74405e-07	1.42668e-05	5.96272
GOBP_IRON_IMPORT_INTO_CELL	-0.155519	-0.0173258	-5.11784	4.76081e-07	1.42668e-05	5.9594
GOBP_BEHAVIORAL_RESPONSE_TO_COCAINE	0.11545	0.013809	5.11737	4.77193e-07	1.42668e-05	5.9572
GOBP_CAMP_CATABOLIC_PROCESS	-0.148223	-0.0178839	-5.11672	4.78744e-07	1.42668e-05	5.95414
GOBP_POSITIVE_REGULATION_OF_DENDRITE_MORPHOGENESIS	0.0924801	-0.0237989	5.11664	4.78914e-07	1.42668e-05	5.95381
GOBP_HOMOPHILIC_CELL_ADHESION_VIA_PLASMA_MEMBRANE_ADHESION_MOLECULES	0.120984	0.0069999	5.11584	4.80826e-07	1.42668e-05	5.95006
GOBP_COLLAGEN_FIBRIL_ORGANIZATION	0.191294	-0.0121934	5.1156	4.81421e-07	1.42668e-05	5.94889
GOMF_ALCOHOL_DEHYDROGENASE_ACTIVITY_ZINC_DEPENDENT	-0.211083	0.0247755	-5.1132	4.87208e-07	1.43979e-05	5.93763
GOBP_NATURAL_KILLER_CELL_ACTIVATION	-0.122623	0.00343954	-5.10569	5.05735e-07	1.49036e-05	5.90248
GOBP_POSITIVE_REGULATION_OF_COLLAGEN_METABOLIC_PROCESS	0.14204	-0.0109138	5.10401	5.09974e-07	1.49485e-05	5.89461
GOBP_REGULATION_OF_DEFENSE_RESPONSE_TO_VIRUS	-0.107595	-0.0178817	-5.10382	5.10461e-07	1.49485e-05	5.89371
GOBP_T_HELPER_17_CELL_DIFFERENTIATION	-0.148012	-0.0097124	-5.10341	5.11508e-07	1.49485e-05	5.89178
GOBP_STEM_CELL_FATE_COMMITMENT	0.181162	-0.00218952	5.10047	5.19044e-07	1.51268e-05	5.87801
GOBP_POSITIVE_REGULATION_OF_RAC_PROTEIN_SIGNAL_TRANSDUCTION	-0.19659	-0.0263979	-5.09699	5.28087e-07	1.53004e-05	5.86174
GOBP_NEURON_PROJECTION_EXTENSION	0.0920087	-0.00884139	5.09677	5.28661e-07	1.53004e-05	5.86072
GOBP_POSITIVE_REGULATION_OF_TRANSLATIONAL_INITIATION	-0.103663	-0.0121188	-5.09651	5.2935e-07	1.53004e-05	5.85949
GOBP_DEVELOPMENTAL_GROWTH_INVOLVED_IN_MORPHOGENESIS	0.0925616	-0.0117045	5.09592	5.30901e-07	1.53033e-05	5.85673
GOBP_NEGATIVE_REGULATION_OF_AXON_EXTENSION	0.098172	-0.0127808	5.09529	5.3257e-07	1.53096e-05	5.85378
GOBP_HYPOTHALAMUS_CELL_DIFFERENTIATION	0.139083	0.0407398	5.09443	5.34834e-07	1.53329e-05	5.84978
GOBP_REGULATION_OF_RESPIRATORY_SYSTEM_PROCESS	0.143201	0.0178904	5.09336	5.37682e-07	1.53727e-05	5.84478
GOBP_PROTEIN_AUTOUBIQUITINATION	-0.0680568	-0.0274605	-5.09222	5.40743e-07	1.54185e-05	5.83943
GOBP_NATURAL_KILLER_CELL_MEDIATED_IMMUNITY	-0.148083	-0.0100617	-5.09024	5.46075e-07	1.55179e-05	5.83019
GOBP_REGULATION_OF_GLYCOGEN_STARCH_SYNTHASE_ACTIVITY	0.153843	-0.00777996	5.08936	5.48472e-07	1.55179e-05	5.82607
GOBP_GROWTH_PLATE_CARTILAGE_DEVELOPMENT	0.133431	-0.0162286	5.08882	5.49928e-07	1.55179e-05	5.82357
GOBP_ALDITOL_PHOSPHATE_METABOLIC_PROCESS	-0.166473	-0.0143538	-5.08875	5.50112e-07	1.55179e-05	5.82325
GOBP_SKELETAL_MUSCLE_THIN_FILAMENT_ASSEMBLY	0.169402	-0.00627522	5.08545	5.59185e-07	1.57317e-05	5.80785
GOBP_PERICYTE_CELL_DIFFERENTIATION	0.186174	-0.0206711	5.08411	5.62919e-07	1.57947e-05	5.80158
GOBP_HISTIDINE_METABOLIC_PROCESS	-0.131706	0.00732899	-5.08099	5.71683e-07	1.5998e-05	5.78703
GOBP_SMOOTH_MUSCLE_CELL_MATRIX_ADHESION	0.21264	-0.0238264	5.0784	5.7906e-07	1.61357e-05	5.77496
GOBP_IMMUNE_RESPONSE_TO_TUMOR_CELL	-0.149465	-0.0157972	-5.07819	5.7966e-07	1.61357e-05	5.77398
GOBP_LEUKOCYTE_HOMEOSTASIS	-0.123378	-0.0174089	-5.07721	5.82488e-07	1.61717e-05	5.7694
GOBP_REGULATION_OF_HIPPO_SIGNALING	0.103939	-0.0326553	5.07264	5.95795e-07	1.64584e-05	5.74813
GOBP_TRANSLESION_SYNTHESIS	-0.135988	-0.0268595	-5.0726	5.95934e-07	1.64584e-05	5.74791
GOMF_PHOSPHORIC_ESTER_HYDROLASE_ACTIVITY	-0.0432468	-0.021664	-5.06986	6.04039e-07	1.66387e-05	5.73519
GOBP_REGULATION_OF_MICROTUBULE_POLYMERIZATION_OR_DEPOLYMERIZATION	0.0819265	-0.0205215	5.0669	6.12951e-07	1.68402e-05	5.7214
GOBP_MITOCHONDRIAL_CALCIUM_ION_TRANSMEMBRANE_TRANSPORT	-0.123971	-0.0223242	-5.06307	6.24671e-07	1.71176e-05	5.70357
GOBP_PLANAR_CELL_POLARITY_PATHWAY_INVOLVED_IN_NEURAL_TUBE_CLOSURE	0.154696	-0.0295381	5.06225	6.27182e-07	1.71419e-05	5.69979
GOBP_ANTIGEN_RECEPTOR_MEDIATED_SIGNALING_PATHWAY	-0.12653	-0.0201084	-5.05563	6.48021e-07	1.76657e-05	5.66902
GOMF_PORIN_ACTIVITY	-0.20218	-0.0145038	-5.05376	6.54016e-07	1.77753e-05	5.66035
GOBP_RESPONSE_TO_CHOLESTEROL	0.109543	-0.0206444	5.05333	6.55411e-07	1.77753e-05	5.65835
GOBP_PORE_COMPLEX_ASSEMBLY	-0.129886	-0.0226805	-5.04866	6.70657e-07	1.81421e-05	5.6367
GOBP_PROGRAMMED_NECROTIC_CELL_DEATH	-0.0919393	-0.0269356	-5.04505	6.82696e-07	1.84206e-05	5.61995
GOBP_CATECHOLAMINE_SECRETION	0.0980733	0.00776244	5.04374	6.87127e-07	1.84636e-05	5.61386
GOBP_POSITIVE_REGULATION_OF_T_HELPER_1_TYPE_IMMUNE_RESPONSE	-0.173558	-0.0117192	-5.04342	6.88201e-07	1.84636e-05	5.61239
GOMF_NOTCH_BINDING	0.127165	-0.0225425	5.04279	6.90322e-07	1.84636e-05	5.6095
GOBP_NEGATIVE_REGULATION_OF_NEURON_PROJECTION_DEVELOPMENT	0.0835054	-0.0190893	5.04251	6.91292e-07	1.84636e-05	5.60817
GOBP_FACIAL_NERVE_STRUCTURAL_ORGANIZATION	0.195134	0.00607196	5.03761	7.08168e-07	1.88666e-05	5.58547
GOBP_POSITIVE_REGULATION_OF_BMP_SIGNALING_PATHWAY	0.113896	-0.0179295	5.03673	7.11219e-07	1.89001e-05	5.58143
GOBP_POSITIVE_REGULATION_OF_CHOLESTEROL_BIOSYNTHETIC_PROCESS	0.146209	-0.00685073	5.03284	7.24963e-07	1.9217e-05	5.56341
GOCC_INTRINSIC_COMPONENT_OF_POSTSYNAPTIC_MEMBRANE	0.0963506	0.0231333	5.02668	7.4721e-07	1.97259e-05	5.53497
GOBP_POSITIVE_REGULATION_OF_ENDOTHELIAL_CELL_CHEMOTAXIS	0.14076	-0.00926879	5.02649	7.47903e-07	1.97259e-05	5.53409
GOBP_REGULATION_OF_CELLULAR_PH_REDUCTION	-0.174676	0.024039	-5.02545	7.51731e-07	1.97775e-05	5.52929
GOBP_PULMONARY_VALVE_MORPHOGENESIS	0.167058	-0.018308	5.01953	7.739e-07	2.02726e-05	5.50194
GOBP_ARTERY_DEVELOPMENT	0.136127	-0.0185384	5.01924	7.75006e-07	2.02726e-05	5.5006
GOBP_MAGNESIUM_ION_TRANSPORT	-0.117762	-0.0248309	-5.01889	7.76315e-07	2.02726e-05	5.49901
GOBP_PROTEIN_LOCALIZATION_TO_CELL_LEADING_EDGE	0.176864	-0.023311	5.01357	7.96831e-07	2.0757e-05	5.47447
GOBP_POSITIVE_REGULATION_OF_VIRAL_GENOME_REPLICATION	-0.103092	-0.0138902	-5.01281	7.99802e-07	2.0783e-05	5.47096
GOBP_DISTAL_TUBULE_DEVELOPMENT	0.138312	0.0182226	5.01088	8.07412e-07	2.09292e-05	5.46205
GOCC_OUTER_KINETOCHORE	-0.195835	0.00493508	-5.00974	8.11922e-07	2.09945e-05	5.45681
GOBP_POSITIVE_REGULATION_OF_NEURON_PROJECTION_ARBORIZATION	0.158551	-0.033311	5.00919	8.14104e-07	2.09995e-05	5.45429
GOCC_AMPA_GLUTAMATE_RECEPTOR_COMPLEX	0.109355	0.0426732	5.00793	8.19129e-07	2.10776e-05	5.4485
GOBP_ACTIVATION_OF_CYSTEINE_TYPE_ENDOPEPTIDASE_ACTIVITY	-0.117349	-0.0189802	-5.00539	8.29395e-07	2.12707e-05	5.43678
GOCC_INFLAMMASOME_COMPLEX	-0.149328	-0.0131138	-5.00508	8.30666e-07	2.12707e-05	5.43534
GOBP_HOST_MEDIATED_REGULATION_OF_INTESTINAL_MICROBIOTA_COMPOSITION	-0.163048	0.0134926	-5.0041	8.34644e-07	2.13208e-05	5.43085
GOBP_CELL_FATE_SPECIFICATION	0.0769703	0.00790821	5.00197	8.43379e-07	2.14919e-05	5.42105
GOBP_NEGATIVE_REGULATION_OF_B_CELL_ACTIVATION	-0.154923	-0.0166127	-5.00124	8.46417e-07	2.15173e-05	5.41767
GOBP_ACTIN_POLYMERIZATION_DEPENDENT_CELL_MOTILITY	-0.199562	-0.0104126	-4.99993	8.51854e-07	2.15487e-05	5.41165
GOBP_INTRINSIC_APOPTOTIC_SIGNALING_PATHWAY_IN_RESPONSE_TO_OXIDATIVE_STRESS	-0.088094	-0.022009	-4.9998	8.52359e-07	2.15487e-05	5.41109
GOCC_MYOFILAMENT	0.107184	-0.00496646	4.99946	8.53777e-07	2.15487e-05	5.40952
GOBP_NUCLEOSIDE_PHOSPHATE_CATABOLIC_PROCESS	-0.0691304	-0.0223337	-4.9976	8.61588e-07	2.16939e-05	5.40096
GOMF_L_ASCORBIC_ACID_BINDING	0.120503	-0.0301544	4.99692	8.64456e-07	2.17143e-05	5.39783
GOBP_REGULATION_OF_AMPA_RECEPTOR_ACTIVITY	0.121828	0.0361513	4.99385	8.77521e-07	2.19901e-05	5.38372
GOBP_NEGATIVE_REGULATION_OF_CARTILAGE_DEVELOPMENT	0.173046	-0.0102628	4.99225	8.84387e-07	2.21097e-05	5.37639
GOBP_CGMP_BIOSYNTHETIC_PROCESS	0.135739	0.0275511	4.99074	8.90935e-07	2.21974e-05	5.36945
GOBP_INTERLEUKIN_6_MEDIATED_SIGNALING_PATHWAY	-0.139415	-0.0211811	-4.98989	8.94629e-07	2.21974e-05	5.36556
GOBP_PURINE_CONTAINING_COMPOUND_CATABOLIC_PROCESS	-0.0732714	-0.0216049	-4.98929	8.97268e-07	2.21974e-05	5.36279
GOBP_REGULATION_OF_CHONDROCYTE_DIFFERENTIATION	0.141979	-0.0175241	4.9885	9.00731e-07	2.21974e-05	5.35916
GOBP_REGULATION_OF_VIRAL_INDUCED_CYTOPLASMIC_PATTERN_RECOGNITION_RECEPTOR_SIGNALING_PATHWAY	-0.123083	-0.0253465	-4.98822	9.01944e-07	2.21974e-05	5.3579
GOBP_INCLUSION_BODY_ASSEMBLY	0.108156	-0.0201412	4.98782	9.03727e-07	2.21974e-05	5.35604
GOBP_ACTIVATION_OF_PHOSPHOLIPASE_D_ACTIVITY	-0.168206	-0.0234678	-4.9871	9.06907e-07	2.21974e-05	5.35274
GOBP_PROTEIN_K48_LINKED_UBIQUITINATION	-0.0944591	-0.0289794	-4.98703	9.07223e-07	2.21974e-05	5.35241
GOMF_WNT_PROTEIN_BINDING	0.139723	-0.00920926	4.98674	9.08493e-07	2.21974e-05	5.35109
GOBP_G_PROTEIN_COUPLED_OPIOID_RECEPTOR_SIGNALING_PATHWAY	0.133878	0.0507701	4.98664	9.08934e-07	2.21974e-05	5.35064
GOBP_LEUKOTRIENE_SIGNALING_PATHWAY	-0.204609	-0.0139539	-4.98207	9.29429e-07	2.26454e-05	5.32966
GOBP_NORADRENERGIC_NEURON_DIFFERENTIATION	0.149888	0.00561519	4.97993	9.39167e-07	2.283e-05	5.31986
GOMF_IONOTROPIC_GLUTAMATE_RECEPTOR_BINDING	0.116185	0.0162364	4.97599	9.57347e-07	2.32042e-05	5.30183
GOBP_DEOXYRIBONUCLEOSIDE_METABOLIC_PROCESS	-0.165897	-0.0250173	-4.97564	9.5896e-07	2.32042e-05	5.30025
GOBP_LYMPH_VESSEL_MORPHOGENESIS	0.164506	-0.031653	4.97446	9.6452e-07	2.32853e-05	5.29481
GOBP_INTERFERON_ALPHA_PRODUCTION	-0.142716	-0.0124962	-4.97127	9.79612e-07	2.35813e-05	5.28021
GOBP_INTEGRATED_STRESS_RESPONSE_SIGNALING	-0.0948116	-0.0241075	-4.97092	9.81251e-07	2.35813e-05	5.27864
GOBP_NUCLEOTIDE_SUGAR_METABOLIC_PROCESS	-0.0970034	-0.0230446	-4.96883	9.91307e-07	2.37688e-05	5.26905
GOBP_T_CELL_LINEAGE_COMMITMENT	-0.13505	-0.0113409	-4.96751	9.97651e-07	2.38667e-05	5.26305
GOMF_C_PALMITOYLTRANSFERASE_ACTIVITY	-0.209218	-0.0069431	-4.96626	1.00375e-06	2.39582e-05	5.25732
GOBP_NEURAL_PLATE_MORPHOGENESIS	0.170986	-0.0175246	4.96176	1.02593e-06	2.44308e-05	5.23677
GOMF_INOSITOL_POLYPHOSPHATE_5_PHOSPHATASE_ACTIVITY	0.181203	-0.0273966	4.96087	1.03039e-06	2.44308e-05	5.23269
GOBP_CHEMOKINE_C_X_C_MOTIF_LIGAND_2_PRODUCTION	-0.1319	-0.018309	-4.96069	1.0313e-06	2.44308e-05	5.23186
GOCC_FIBRILLAR_COLLAGEN_TRIMER	0.234882	-0.000599285	4.96039	1.03281e-06	2.44308e-05	5.23048
GOMF_PHOSPHATIDYLINOSITOL_3_KINASE_ACTIVITY	-0.168305	-0.0118099	-4.95605	1.05476e-06	2.48943e-05	5.21071
GOBP_ARTERY_MORPHOGENESIS	0.139336	-0.0178397	4.95494	1.06048e-06	2.49734e-05	5.20562
GOMF_PROTEIN_SERINE_THREONINE_PHOSPHATASE_ACTIVITY	-0.0567393	-0.0229749	-4.95339	1.06849e-06	2.5106e-05	5.19855
GOBP_NATURAL_KILLER_CELL_DIFFERENTIATION	-0.123021	-0.0121674	-4.95192	1.07612e-06	2.5229e-05	5.19186
GOBP_ATTACHMENT_OF_SPINDLE_MICROTUBULES_TO_KINETOCHORE	-0.146395	-0.0189792	-4.95049	1.08363e-06	2.53487e-05	5.18533
GOBP_POSITIVE_REGULATION_OF_HIPPO_SIGNALING	0.138641	-0.0346891	4.94912	1.09081e-06	2.54603e-05	5.17911
GOBP_LUNG_SECRETORY_CELL_DIFFERENTIATION	-0.132187	0.0189521	-4.94752	1.0993e-06	2.56017e-05	5.17183
GOMF_PROTEIN_TYROSINE_KINASE_ACTIVATOR_ACTIVITY	-0.096216	0.00644228	-4.94572	1.10896e-06	2.57699e-05	5.1636
GOBP_NUCLEOBASE_METABOLIC_PROCESS	-0.102252	-0.0158481	-4.94182	1.13006e-06	2.62025e-05	5.14588
GOMF_ROUNDABOUT_BINDING	0.177826	0.0178258	4.94088	1.13523e-06	2.62108e-05	5.14159
GOBP_GEPHYRIN_CLUSTERING_INVOLVED_IN_POSTSYNAPTIC_DENSITY_ASSEMBLY	0.184017	-0.0106531	4.94085	1.13539e-06	2.62108e-05	5.14146
GOBP_SNRNA_CATABOLIC_PROCESS	-0.223395	0.00354655	-4.93972	1.14166e-06	2.6298e-05	5.13628
GOBP_CILIARY_NEUROTROPHIC_FACTOR_MEDIATED_SIGNALING_PATHWAY	-0.196641	-0.000696549	-4.9343	1.17194e-06	2.69199e-05	5.11168
GOMF_RIBOSOMAL_LARGE_SUBUNIT_BINDING	-0.166499	-0.0215955	-4.93383	1.17464e-06	2.69199e-05	5.10951
GOMF_TRANSCRIPTION_ELONGATION_FACTOR_ACTIVITY	-0.201677	-0.0110066	-4.93353	1.17631e-06	2.69199e-05	5.10818
GOMF_UBIQUINONE_BINDING	-0.188434	-0.0290521	-4.92992	1.19703e-06	2.73347e-05	5.09177
GOMF_PHOSPHATASE_ACTIVITY	-0.041409	-0.0234536	-4.92813	1.20743e-06	2.74979e-05	5.08364
GOBP_REGULATION_OF_ANTIGEN_RECEPTOR_MEDIATED_SIGNALING_PATHWAY	-0.139423	-0.0255732	-4.92741	1.21161e-06	2.74979e-05	5.08039
GOBP_RESPONSE_TO_GAMMA_RADIATION	-0.0824815	-0.0254429	-4.92735	1.21199e-06	2.74979e-05	5.08009
GOMF_VOLTAGE_GATED_CATION_CHANNEL_ACTIVITY	0.0739648	0.0130286	4.92399	1.2318e-06	2.78828e-05	5.06485
GOBP_REGULATION_OF_CYSTEINE_TYPE_ENDOPEPTIDASE_ACTIVITY_INVOLVED_IN_EXECUTION_PHASE_OF_APOPTOSIS	-0.154246	-0.0180315	-4.92358	1.23424e-06	2.78828e-05	5.06299
GOMF_MELANOCORTIN_RECEPTOR_ACTIVITY	0.14359	0.115188	4.92193	1.24413e-06	2.80462e-05	5.05549
GOBP_DGMP_METABOLIC_PROCESS	-0.1761	0.0168912	-4.92017	1.25472e-06	2.82245e-05	5.04753
GOBP_SENSORY_ORGAN_DEVELOPMENT	0.064627	0.000291527	4.91887	1.2626e-06	2.83413e-05	5.04165
GOBP_VASCULAR_ENDOTHELIAL_GROWTH_FACTOR_RECEPTOR_SIGNALING_PATHWAY	0.148905	-0.0251491	4.91802	1.26777e-06	2.8397e-05	5.0378
GOCC_SITE_OF_DOUBLE_STRAND_BREAK	-0.0856208	-0.0343038	-4.9149	1.28702e-06	2.87672e-05	5.02364
GOCC_PHOSPHATIDYLINOSITOL_3_KINASE_COMPLEX	-0.114471	-0.0213459	-4.91392	1.29312e-06	2.88423e-05	5.0192
GOBP_NEGATIVE_REGULATION_OF_TRANSLATIONAL_ELONGATION	-0.202703	-0.0214927	-4.91122	1.31e-06	2.91176e-05	5.00701
GOBP_POSITIVE_REGULATION_OF_DEVELOPMENTAL_GROWTH	0.0855541	-0.00278245	4.91075	1.31303e-06	2.91176e-05	5.00485
GOBP_SKELETAL_SYSTEM_DEVELOPMENT	0.0918655	-0.0112609	4.91063	1.31374e-06	2.91176e-05	5.00434
GOBP_ATRIOVENTRICULAR_VALVE_FORMATION	0.164364	-0.00500836	4.90803	1.33029e-06	2.9307e-05	4.99257
GOBP_TRACHEA_CARTILAGE_DEVELOPMENT	0.170343	-0.0121621	4.90759	1.3331e-06	2.9307e-05	4.99059
GOBP_HEART_MORPHOGENESIS	0.0866523	-0.0112429	4.90754	1.33343e-06	2.9307e-05	4.99036
GOMF_DIHYDROPYRIMIDINASE_ACTIVITY	0.198766	0.0089985	4.90702	1.33679e-06	2.9307e-05	4.988
GOBP_TRANSPORT_OF_VIRUS	-0.120667	-0.0184731	-4.90687	1.33773e-06	2.9307e-05	4.98733
GOBP_REGULATION_OF_NATURAL_KILLER_CELL_MEDIATED_IMMUNITY	-0.157605	-0.0106296	-4.90668	1.33895e-06	2.9307e-05	4.98647
GOMF_GLYCOGEN_BINDING	0.167932	-0.0154983	4.90593	1.34381e-06	2.93523e-05	4.98307
GOBP_FACIAL_NERVE_MORPHOGENESIS	0.181953	-0.00745408	4.90524	1.34827e-06	2.9389e-05	4.97996
GOBP_REGULATION_OF_ORGANELLE_TRANSPORT_ALONG_MICROTUBULE	0.150499	-0.0169933	4.90287	1.36378e-06	2.96658e-05	4.96921
GOBP_REGULATION_OF_CARTILAGE_DEVELOPMENT	0.128667	-0.0135081	4.90016	1.38162e-06	2.99919e-05	4.95701
GOMF_GAP_JUNCTION_CHANNEL_ACTIVITY	0.122865	0.0215993	4.89915	1.38833e-06	3.00758e-05	4.95245
GOBP_NEGATIVE_REGULATION_OF_SMOOTHENED_SIGNALING_PATHWAY	0.114089	-0.0285032	4.89643	1.40665e-06	3.03506e-05	4.94014
GOBP_REACTIVE_OXYGEN_SPECIES_BIOSYNTHETIC_PROCESS	-0.0897153	-0.00515433	-4.8961	1.40885e-06	3.03506e-05	4.93867
GOCC_BASEMENT_MEMBRANE	0.144745	-0.0110774	4.89598	1.40965e-06	3.03506e-05	4.93814
GOBP_AMP_METABOLIC_PROCESS	-0.114405	-0.00985067	-4.89523	1.41478e-06	3.03991e-05	4.93472
GOBP_ENDOTHELIAL_CELL_MORPHOGENESIS	0.177132	-0.0194438	4.89286	1.43098e-06	3.06846e-05	4.92403
GOBP_CARDIAC_VENTRICLE_MORPHOGENESIS	0.102958	0.00108161	4.89243	1.43388e-06	3.06846e-05	4.92212
GOCC_POSTSYNAPTIC_MEMBRANE	0.075895	0.0145156	4.88932	1.4555e-06	3.10841e-05	4.90806
GOCC_FLEMMING_BODY	-0.0977497	-0.00739651	-4.88507	1.48545e-06	3.16596e-05	4.88893
GOBP_EMBRYONIC_ORGAN_DEVELOPMENT	0.0663889	-0.00843774	4.88321	1.49876e-06	3.18316e-05	4.88055
GOBP_CHONDROITIN_SULFATE_PROTEOGLYCAN_BIOSYNTHETIC_PROCESS	0.135218	-0.0208425	4.8831	1.49956e-06	3.18316e-05	4.88005
GOBP_REGULATION_OF_EXTRACELLULAR_MATRIX_ASSEMBLY	0.173691	-0.0221275	4.88186	1.50853e-06	3.19579e-05	4.87445
GOMF_C_ACYLTRANSFERASE_ACTIVITY	-0.131147	0.0125747	-4.87761	1.53955e-06	3.25496e-05	4.85533
GOBP_PEPTIDYL_SERINE_DEPHOSPHORYLATION	-0.139861	-0.0245809	-4.87482	1.5602e-06	3.29202e-05	4.84282
GOBP_MEDIUM_CHAIN_FATTY_ACID_CATABOLIC_PROCESS	-0.160492	-0.0115951	-4.87404	1.5661e-06	3.29787e-05	4.83928
GOMF_KINASE_ACTIVATOR_ACTIVITY	-0.0616585	-0.0146484	-4.8701	1.59584e-06	3.3538e-05	4.82161
GOBP_POSITIVE_REGULATION_OF_CYTOKINESIS	-0.102042	0.0107632	-4.86938	1.60139e-06	3.35879e-05	4.81834
GOBP_CELL_SURFACE_RECEPTOR_SIGNALING_PATHWAY_INVOLVED_IN_CELL_CELL_SIGNALING	0.0732159	-0.0103818	4.86868	1.60672e-06	3.36328e-05	4.81522
GOMF_RNA_POLYMERASE_III_TRANSCRIPTION_REGULATORY_REGION_SEQUENCE_SPECIFIC_DNA_BINDING	0.156276	-0.0452477	4.86428	1.6409e-06	3.41771e-05	4.79546
GOBP_NEGATIVE_REGULATION_OF_VASCULAR_ENDOTHELIAL_GROWTH_FACTOR_RECEPTOR_SIGNALING_PATHWAY	0.149507	-0.0301363	4.86412	1.64215e-06	3.41771e-05	4.79474
GOCC_CYCLIN_A2_CDK2_COMPLEX	-0.193595	0.00190217	-4.86408	1.64244e-06	3.41771e-05	4.79458
GOBP_B_CELL_PROLIFERATION	-0.120632	0.00577988	-4.86358	1.6464e-06	3.41919e-05	4.79232
GOBP_PROTEIN_K11_LINKED_UBIQUITINATION	-0.107229	-0.0288483	-4.86007	1.67423e-06	3.46372e-05	4.77658
GOBP_POSITIVE_REGULATION_OF_LEUKOCYTE_MEDIATED_IMMUNITY	-0.130666	-0.0153513	-4.86005	1.6744e-06	3.46372e-05	4.77648
GOCC_INTRINSIC_COMPONENT_OF_POSTSYNAPTIC_SPECIALIZATION_MEMBRANE	0.0943169	0.0322923	4.85594	1.70758e-06	3.52543e-05	4.75806
GOBP_REGULATION_OF_B_CELL_RECEPTOR_SIGNALING_PATHWAY	-0.178671	-0.0191538	-4.85454	1.71904e-06	3.53728e-05	4.75178
GOBP_NUCLEOSIDE_MONOPHOSPHATE_METABOLIC_PROCESS	-0.0852567	-0.0171719	-4.85442	1.72002e-06	3.53728e-05	4.75124
GOBP_ENDOTHELIAL_CELL_CHEMOTAXIS	0.130722	-0.00521194	4.85276	1.73372e-06	3.5585e-05	4.7438
GOBP_REGULATION_OF_INCLUSION_BODY_ASSEMBLY	0.117527	-0.0216483	4.85221	1.73822e-06	3.56082e-05	4.74136
GOBP_DETECTION_OF_ABIOTIC_STIMULUS	0.0534463	0.0188841	4.85047	1.75268e-06	3.58348e-05	4.73358
GOBP_PROTEIN_GERANYLGERANYLATION	-0.142762	-0.0238252	-4.84971	1.75911e-06	3.58966e-05	4.73015
GOCC_SEPTIN_CYTOSKELETON	-0.237545	-0.027447	-4.84643	1.7868e-06	3.63678e-05	4.71548
GOBP_REGULATION_OF_PROTEIN_COMPLEX_STABILITY	-0.109939	-0.0159109	-4.84579	1.79222e-06	3.63678e-05	4.71264
GOMF_BMP_BINDING	0.152722	0.00190634	4.84576	1.79254e-06	3.63678e-05	4.71247
GOBP_CELLULAR_RESPONSE_TO_INTERFERON_GAMMA	-0.124846	-0.0148776	-4.84466	1.80188e-06	3.64758e-05	4.70759
GOBP_NUCLEOTIDE_EXCISION_REPAIR_DNA_GAP_FILLING	-0.156146	-0.0231297	-4.84433	1.80477e-06	3.64758e-05	4.70608
GOMF_HYDROLASE_ACTIVITY_ACTING_ON_ESTER_BONDS	-0.035575	-0.0190356	-4.8434	1.81272e-06	3.65664e-05	4.70196
GOBP_REGULATION_OF_NATURAL_KILLER_CELL_PROLIFERATION	-0.151594	-0.00835087	-4.84204	1.82457e-06	3.67351e-05	4.69585
GOBP_REGULATION_OF_CALCIUM_ION_EXPORT_ACROSS_PLASMA_MEMBRANE	-0.212504	-0.0285643	-4.83537	1.88338e-06	3.7847e-05	4.66606
GOBP_RETINAL_CONE_CELL_DIFFERENTIATION	0.125559	-0.00453049	4.83118	1.92122e-06	3.85341e-05	4.64739
GOMF_FERROUS_IRON_TRANSMEMBRANE_TRANSPORTER_ACTIVITY	-0.177303	-0.0167268	-4.82773	1.95302e-06	3.90847e-05	4.63199
GOMF_HISTONE_SERINE_KINASE_ACTIVITY	-0.150444	-0.0136068	-4.8274	1.95609e-06	3.90847e-05	4.63051
GOBP_METHYLGUANOSINE_CAP_DECAPPING	-0.104426	-0.0251669	-4.8249	1.97942e-06	3.94761e-05	4.61939
GOBP_AMMONIUM_TRANSMEMBRANE_TRANSPORT	0.12249	-0.00970782	4.82327	1.99482e-06	3.96334e-05	4.61211
GOMF_AMMONIUM_TRANSMEMBRANE_TRANSPORTER_ACTIVITY	0.12249	-0.00970782	4.82327	1.99482e-06	3.96334e-05	4.61211
GOBP_RESPONSE_TO_INTERLEUKIN_2	-0.169192	-0.0246554	-4.81989	2.02704e-06	4.01979e-05	4.59707
GOBP_IMMUNOGLOBULIN_PRODUCTION_INVOLVED_IN_IMMUNOGLOBULIN_MEDIATED_IMMUNE_RESPONSE	-0.12602	-0.0177604	-4.81556	2.0691e-06	4.09549e-05	4.5778
GOBP_KINETOCHORE_ASSEMBLY	-0.161223	-0.0201449	-4.81488	2.07578e-06	4.10103e-05	4.57478
GOBP_SENSORY_SYSTEM_DEVELOPMENT	0.0718813	-0.00362315	4.81397	2.08471e-06	4.11097e-05	4.57075
GOBP_SMALL_REGULATORY_NCRNA_PROCESSING	-0.0964518	-0.0158801	-4.81273	2.097e-06	4.12748e-05	4.56523
GOBP_REGULATION_OF_ACTIVATION_OF_JANUS_KINASE_ACTIVITY	-0.164434	0.00655209	-4.81178	2.10651e-06	4.1323e-05	4.56099
GOBP_POSITIVE_REGULATION_OF_ANION_TRANSMEMBRANE_TRANSPORT	-0.138203	0.00960052	-4.8117	2.10728e-06	4.1323e-05	4.56065
GOBP_DEPHOSPHORYLATION_OF_RNA_POLYMERASE_II_C_TERMINAL_DOMAIN	-0.154192	-0.0257113	-4.80454	2.1799e-06	4.26678e-05	4.52885
GOMF_CD4_RECEPTOR_BINDING	-0.213589	-0.00774416	-4.80353	2.19033e-06	4.27926e-05	4.52437
GOBP_SYNAPTIC_VESICLE_CLUSTERING	0.12989	-0.0197944	4.80197	2.20661e-06	4.3031e-05	4.51743
GOBP_PYRIMIDINE_NUCLEOSIDE_DIPHOSPHATE_METABOLIC_PROCESS	-0.130675	-0.0222784	-4.79924	2.23527e-06	4.35002e-05	4.50532
GOBP_AORTA_DEVELOPMENT	0.137187	-0.0149456	4.79889	2.23892e-06	4.35002e-05	4.50379
GOMF_PYRIMIDINE_NUCLEOTIDE_BINDING	-0.166107	-0.00577428	-4.79829	2.2453e-06	4.3544e-05	4.50112
GOBP_KINETOCHORE_ORGANIZATION	-0.171071	-0.0161544	-4.7976	2.2526e-06	4.36054e-05	4.49807
GOBP_REGULATION_OF_POLYSACCHARIDE_METABOLIC_PROCESS	0.100396	-0.0139363	4.7937	2.29452e-06	4.43354e-05	4.48078
GOBP_REPLICATION_FORK_REVERSAL	-0.203403	-0.00503104	-4.78511	2.38939e-06	4.60842e-05	4.44277
GOCC_CCR4_NOT_COMPLEX	-0.145635	-0.0184704	-4.78437	2.39771e-06	4.61603e-05	4.43951
GOCC_AXON_INITIAL_SEGMENT	0.116426	0.0240604	4.78379	2.4043e-06	4.61878e-05	4.43694
GOBP_RENAL_WATER_TRANSPORT	0.144067	-0.0106941	4.78347	2.4079e-06	4.61878e-05	4.43554
GOMF_ACETYLCHOLINE_RECEPTOR_INHIBITOR_ACTIVITY	0.15827	-0.0212036	4.78147	2.43071e-06	4.65409e-05	4.42669
GOMF_GLUTATHIONE_OXIDOREDUCTASE_ACTIVITY	-0.191346	-0.0229417	-4.78076	2.43883e-06	4.66118e-05	4.42356
GOCC_PARANODE_REGION_OF_AXON	0.143092	0.00186214	4.77761	2.47535e-06	4.72241e-05	4.40962
GOBP_NAD_METABOLIC_PROCESS	-0.132115	-0.00464074	-4.77548	2.50032e-06	4.76145e-05	4.40021
GOBP_NEGATIVE_REGULATION_OF_SYNAPTIC_VESICLE_EXOCYTOSIS	-0.176806	0.0039803	-4.77059	2.55849e-06	4.86219e-05	4.37864
GOBP_POSITIVE_REGULATION_OF_PROTEIN_K63_LINKED_UBIQUITINATION	-0.182494	-0.00688909	-4.77026	2.56245e-06	4.86219e-05	4.37719
GOBP_REGULATION_OF_CELL_KILLING	-0.144605	-0.00709632	-4.76851	2.5836e-06	4.89354e-05	4.36948
GOCC_PROTEIN_KINASE_COMPLEX	-0.0591601	-0.0208234	-4.7675	2.59591e-06	4.90803e-05	4.36503
GOBP_T_CELL_HOMEOSTASIS	-0.103612	-0.0200529	-4.76597	2.6146e-06	4.93454e-05	4.3583
GOMF_PHOSPHATIDYLINOSITOL_4_5_BISPHOSPHATE_3_KINASE_ACTIVITY	-0.199353	-0.0161055	-4.76448	2.633e-06	4.96038e-05	4.35172
GOMF_CATION_CHANNEL_ACTIVITY	0.0643442	0.0100759	4.76406	2.63817e-06	4.96127e-05	4.34988
GOMF_PHOSPHATIDYLINOSITOL_BISPHOSPHATE_KINASE_ACTIVITY	-0.164021	-0.0255112	-4.75481	2.75527e-06	5.17225e-05	4.30916
GOBP_MESODERMAL_CELL_FATE_SPECIFICATION	0.115922	0.00715437	4.75213	2.79008e-06	5.2283e-05	4.29739
GOBP_CARTILAGE_MORPHOGENESIS	0.150142	0.000876941	4.75121	2.80225e-06	5.2418e-05	4.29331
GOBP_REGULATION_OF_RESPIRATORY_GASEOUS_EXCHANGE	0.108266	0.0169038	4.74974	2.82151e-06	5.26848e-05	4.28689
GOBP_REGULATION_OF_RIBONUCLEASE_ACTIVITY	-0.172293	-0.026211	-4.74909	2.83018e-06	5.27534e-05	4.28401
GOBP_POSITIVE_REGULATION_OF_RESPONSE_TO_BIOTIC_STIMULUS	-0.102391	-0.0112876	-4.74607	2.87051e-06	5.34108e-05	4.27075
GOBP_REGULATION_OF_RESPIRATORY_GASEOUS_EXCHANGE_BY_NERVOUS_SYSTEM_PROCESS	0.152621	0.0283348	4.74401	2.89836e-06	5.38264e-05	4.2617
GOBP_REGULATION_OF_CELL_SIZE	0.0796031	-0.0165561	4.74366	2.90305e-06	5.38264e-05	4.26018
GOBP_DEVELOPMENTAL_CELL_GROWTH	0.0868743	-0.00966084	4.7374	2.98933e-06	5.53288e-05	4.23273
GOBP_CARDIAC_RIGHT_VENTRICLE_MORPHOGENESIS	0.120544	0.00518477	4.73676	2.99827e-06	5.53354e-05	4.22993
GOBP_UDP_N_ACETYLGLUCOSAMINE_METABOLIC_PROCESS	-0.123026	-0.0209647	-4.73663	3.00018e-06	5.53354e-05	4.22933
GOBP_POSITIVE_REGULATION_OF_ENDOTHELIAL_CELL_DEVELOPMENT	0.186156	-0.0279946	4.73603	3.00857e-06	5.53933e-05	4.22672
GOBP_POSITIVE_REGULATION_OF_ACTIVATED_T_CELL_PROLIFERATION	-0.101793	-0.0141928	-4.73399	3.03743e-06	5.58274e-05	4.21777
GOBP_POSITIVE_REGULATION_OF_INTERFERON_GAMMA_PRODUCTION	-0.141029	-0.00961408	-4.73178	3.06889e-06	5.62116e-05	4.20811
GOMF_1_PHOSPHATIDYLINOSITOL_3_KINASE_REGULATOR_ACTIVITY	-0.120989	-0.0114254	-4.73177	3.06899e-06	5.62116e-05	4.20808
GOBP_POSITIVE_REGULATION_OF_IRE1_MEDIATED_UNFOLDED_PROTEIN_RESPONSE	-0.136483	-0.0277965	-4.72879	3.1121e-06	5.69023e-05	4.19501
GOBP_BUNDLE_OF_HIS_CELL_TO_PURKINJE_MYOCYTE_SIGNALING	0.155399	0.0111972	4.72706	3.13734e-06	5.72645e-05	4.18744
GOBP_NEGATIVE_REGULATION_OF_MICROTUBULE_POLYMERIZATION	0.117941	-0.0253437	4.72611	3.15125e-06	5.74191e-05	4.18329
GOBP_EPITHELIAL_CELL_MORPHOGENESIS	0.11432	-0.0160367	4.72462	3.17326e-06	5.77205e-05	4.17677
GOCC_CONNEXIN_COMPLEX	0.122155	0.0169405	4.72329	3.19304e-06	5.79803e-05	4.17094
GOBP_NEGATIVE_REGULATION_OF_CHONDROCYTE_DIFFERENTIATION	0.170155	-0.0125267	4.72209	3.21088e-06	5.8204e-05	4.16572
GOBP_NEGATIVE_REGULATION_OF_SIGNAL_TRANSDUCTION_BY_P53_CLASS_MEDIATOR	-0.103708	-0.0247926	-4.71894	3.25844e-06	5.89151e-05	4.15194
GOBP_HEART_VALVE_MORPHOGENESIS	0.12224	-0.0105947	4.71875	3.26127e-06	5.89151e-05	4.15113
GOMF_TBP_CLASS_PROTEIN_BINDING	-0.103148	-0.0258525	-4.71774	3.2767e-06	5.90927e-05	4.14671
GOBP_OVARIAN_FOLLICLE_DEVELOPMENT	0.0684048	-0.00224112	4.71474	3.32285e-06	5.98227e-05	4.1336
GOBP_NEGATIVE_REGULATION_OF_ACTIVIN_RECEPTOR_SIGNALING_PATHWAY	0.125054	-0.00468093	4.71356	3.34112e-06	6.00491e-05	4.12846
GOMF_CHONDROITIN_SULFATE_BINDING	0.15159	-0.0158882	4.71319	3.34685e-06	6.00497e-05	4.12686
GOBP_REGULATION_OF_LEUKOCYTE_MEDIATED_CYTOTOXICITY	-0.147075	-0.00791087	-4.71261	3.35587e-06	6.01094e-05	4.12434
GOBP_REGULATION_OF_ATRIAL_CARDIAC_MUSCLE_CELL_MEMBRANE_REPOLARIZATION	0.158285	-0.0150878	4.70954	3.40422e-06	6.0872e-05	4.11094
GOBP_IMMUNE_RESPONSE_REGULATING_CELL_SURFACE_RECEPTOR_SIGNALING_PATHWAY	-0.121096	-0.0161749	-4.70838	3.4227e-06	6.10068e-05	4.10586
GOMF_UBIQUITIN_LIKE_PROTEIN_CONJUGATING_ENZYME_ACTIVITY	-0.0989532	-0.0252931	-4.70834	3.42332e-06	6.10068e-05	4.10569
GOBP_POSITIVE_REGULATION_OF_LYMPHOCYTE_MEDIATED_IMMUNITY	-0.122834	-0.0162171	-4.70785	3.43111e-06	6.10075e-05	4.10356
GOBP_BILE_ACID_SIGNALING_PATHWAY	-0.119991	0.0016595	-4.70761	3.43492e-06	6.10075e-05	4.10252
GOBP_CELLULAR_GLUCURONIDATION	-0.144381	0.0621356	-4.70619	3.45762e-06	6.13074e-05	4.09635
GOBP_ERROR_PRONE_TRANSLESION_SYNTHESIS	-0.163523	-0.0194493	-4.70528	3.47235e-06	6.14653e-05	4.09237
GOBP_POSITIVE_REGULATION_OF_ENDOPLASMIC_RETICULUM_UNFOLDED_PROTEIN_RESPONSE	-0.107952	-0.0205601	-4.70235	3.51993e-06	6.22031e-05	4.07962
GOMF_VASCULAR_ENDOTHELIAL_GROWTH_FACTOR_RECEPTOR_BINDING	0.164317	-0.0334926	4.7016	3.53219e-06	6.23154e-05	4.07636
GOBP_PROTEIN_K29_LINKED_UBIQUITINATION	-0.15768	-0.0293228	-4.70048	3.55065e-06	6.25364e-05	4.07148
GOMF_GUANYLYLTRANSFERASE_ACTIVITY	-0.186656	-0.026269	-4.69966	3.56424e-06	6.26711e-05	4.0679
GOBP_NEGATIVE_REGULATION_OF_MUSCLE_CELL_APOPTOTIC_PROCESS	0.0814213	-0.0158228	4.69782	3.59485e-06	6.3e-05	4.05989
GOBP_CELL_SURFACE_RECEPTOR_SIGNALING_PATHWAY_INVOLVED_IN_HEART_DEVELOPMENT	0.119087	-0.0200461	4.69782	3.59488e-06	6.3e-05	4.05988
GOBP_REGULATION_OF_TORC1_SIGNALING	0.0901312	-0.0379604	4.69584	3.62797e-06	6.34745e-05	4.0513
GOBP_PROTEIN_K63_LINKED_UBIQUITINATION	-0.0587991	-0.0324471	-4.69145	3.70276e-06	6.46012e-05	4.03218
GOBP_NEUROTRANSMITTER_METABOLIC_PROCESS	0.0976848	0.00536565	4.69101	3.71016e-06	6.46012e-05	4.03031
GOBP_CHIASMA_ASSEMBLY	-0.153584	-0.0041426	-4.69098	3.71074e-06	6.46012e-05	4.03017
GOBP_POSITIVE_REGULATION_OF_HEMATOPOIETIC_PROGENITOR_CELL_DIFFERENTIATION	-0.163405	-0.0209058	-4.68962	3.73417e-06	6.48693e-05	4.02427
GOCC_MYOSIN_FILAMENT	0.107004	0.0286897	4.68938	3.73844e-06	6.48693e-05	4.0232
GOBP_POSITIVE_REGULATION_OF_CYCLIC_NUCLEOTIDE_PHOSPHODIESTERASE_ACTIVITY	-0.175989	0.0161431	-4.68609	3.79582e-06	6.57568e-05	4.00894
GOBP_NEURAL_TUBE_DEVELOPMENT	0.0720148	-0.0204186	4.68551	3.80602e-06	6.57656e-05	4.00642
GOBP_REGULATION_OF_RRNA_PROCESSING	-0.144761	-0.0207842	-4.68536	3.80879e-06	6.57656e-05	4.00574
GOBP_REGULATION_OF_HISTAMINE_SECRETION_BY_MAST_CELL	-0.164511	-0.0144593	-4.68395	3.83362e-06	6.60861e-05	3.99966
GOBP_METANEPHRIC_GLOMERULAR_MESANGIUM_DEVELOPMENT	0.216166	-0.0117004	4.68083	3.88946e-06	6.69394e-05	3.98611
GOMF_CHEMOKINE_RECEPTOR_BINDING	-0.127938	-0.00189573	-4.67866	3.92882e-06	6.73975e-05	3.97668
GOBP_CELL_MIGRATION_INVOLVED_IN_GASTRULATION	0.119078	-0.00921071	4.67853	3.93112e-06	6.73975e-05	3.97613
GOMF_PHOSPHORUS_OXYGEN_LYASE_ACTIVITY	0.120465	-0.00441263	4.6783	3.93525e-06	6.73975e-05	3.97515
GOBP_WATER_SOLUBLE_VITAMIN_BIOSYNTHETIC_PROCESS	-0.144631	-0.0155026	-4.67731	3.95344e-06	6.75994e-05	3.97083
GOBP_L_PROLINE_TRANSMEMBRANE_TRANSPORT	-0.171609	-0.0096503	-4.67449	4.0052e-06	6.83736e-05	3.95865
GOCC_FILAMENTOUS_ACTIN	0.113162	-0.0206963	4.67009	4.0875e-06	6.96659e-05	3.9396
GOBP_LEUKOCYTE_MEDIATED_CYTOTOXICITY	-0.132519	-0.00909191	-4.66829	4.12166e-06	7.01347e-05	3.93181
GOCC_PROTEASOME_CORE_COMPLEX_ALPHA_SUBUNIT_COMPLEX	-0.192672	-0.0214897	-4.66752	4.13633e-06	7.02711e-05	3.92849
GOBP_POSITIVE_REGULATION_OF_PROTEIN_DEACETYLATION	0.095452	-0.033578	4.66634	4.15894e-06	7.0433e-05	3.92338
GOBP_POSITIVE_REGULATION_OF_HISTONE_DEACETYLATION	0.102299	-0.031695	4.66633	4.15922e-06	7.0433e-05	3.92332
GOBP_SPINAL_CORD_PATTERNING	0.114879	0.0190223	4.664	4.20415e-06	7.10798e-05	3.91326
GOBP_POSITIVE_REGULATION_OF_LEUKOCYTE_APOPTOTIC_PROCESS	-0.1233	-0.009137	-4.66193	4.24461e-06	7.15612e-05	3.90429
GOMF_OXIDOREDUCTASE_ACTIVITY_ACTING_ON_PAIRED_DONORS_WITH_INCORPORATION_OR_REDUCTION_OF_MOLECULAR_OXYGEN	0.0490031	-0.00524074	4.66185	4.24619e-06	7.15612e-05	3.90394
GOBP_ARP2_3_COMPLEX_MEDIATED_ACTIN_NUCLEATION	-0.0874312	-0.0215636	-4.66103	4.26212e-06	7.17151e-05	3.90044
GOBP_NUCLEOSIDE_TRIPHOSPHATE_CATABOLIC_PROCESS	-0.113449	-0.0178161	-4.65803	4.32162e-06	7.26004e-05	3.88746
GOBP_COMPARTMENT_PATTERN_SPECIFICATION	0.17722	-0.0163555	4.6575	4.33219e-06	7.26623e-05	3.88517
GOCC_FC_RECEPTOR_COMPLEX	-0.238057	0.00571084	-4.65176	4.44829e-06	7.44912e-05	3.86041
GOBP_T_HELPER_CELL_LINEAGE_COMMITMENT	-0.158145	-0.0161938	-4.65123	4.4592e-06	7.45555e-05	3.85812
GOBP_NON_CANONICAL_WNT_SIGNALING_PATHWAY	0.102116	-0.0170241	4.64938	4.49728e-06	7.50733e-05	3.85016
GOMF_POTASSIUM_ION_TRANSMEMBRANE_TRANSPORTER_ACTIVITY	0.0677552	0.00522617	4.6463	4.56159e-06	7.60266e-05	3.83687
GOBP_CARDIAC_VASCULAR_SMOOTH_MUSCLE_CELL_DIFFERENTIATION	0.147183	-0.0216628	4.64584	4.57125e-06	7.60674e-05	3.83489
GOBP_REGULATION_OF_NON_CANONICAL_WNT_SIGNALING_PATHWAY	0.113206	-0.0233941	4.64538	4.58098e-06	7.61091e-05	3.8329
GOBP_REGULATION_OF_PIGMENTATION	-0.10454	-0.0162001	-4.63637	4.77455e-06	7.92004e-05	3.79417
GOBP_REGULATION_OF_NEUTROPHIL_MEDIATED_CYTOTOXICITY	-0.164217	-0.00637405	-4.63544	4.79504e-06	7.94154e-05	3.79016
GOBP_RESPONSE_TO_LEUKEMIA_INHIBITORY_FACTOR	-0.0684192	-0.020727	-4.63492	4.80656e-06	7.94815e-05	3.78791
GOBP_POSITIVE_REGULATION_OF_VIRAL_PROCESS	-0.0812956	-0.0197561	-4.63294	4.85051e-06	7.99265e-05	3.77939
GOBP_POSITIVE_REGULATION_OF_INNATE_IMMUNE_RESPONSE	-0.10088	-0.0140195	-4.63271	4.85559e-06	7.99265e-05	3.77841
GOBP_NEGATIVE_REGULATION_OF_MUSCLE_ORGAN_DEVELOPMENT	0.131798	-0.0032476	4.63226	4.86566e-06	7.99265e-05	3.77648
GOMF_PLATELET_DERIVED_GROWTH_FACTOR_BINDING	0.231003	0.00369412	4.63219	4.86711e-06	7.99265e-05	3.7762
GOBP_PROTEIN_POLY_ADP_RIBOSYLATION	-0.165007	-0.0281802	-4.63182	4.87546e-06	7.99265e-05	3.77459
GOMF_SEMAPHORIN_RECEPTOR_BINDING	0.125798	-0.00812471	4.63166	4.87893e-06	7.99265e-05	3.77393
GOCC_INTRINSIC_COMPONENT_OF_POSTSYNAPTIC_DENSITY_MEMBRANE	0.0958923	0.0309021	4.63018	4.91219e-06	8.03467e-05	3.76757
GOBP_FLOOR_PLATE_DEVELOPMENT	0.115324	-0.00979436	4.62979	4.92115e-06	8.03686e-05	3.76587
GOBP_NUCLEAR_PORE_COMPLEX_ASSEMBLY	-0.178573	-0.0136009	-4.62915	4.93558e-06	8.04797e-05	3.76312
GOCC_MITOCHONDRIA_ASSOCIATED_ENDOPLASMIC_RETICULUM_MEMBRANE	-0.105503	-0.0274701	-4.62309	5.07461e-06	8.2619e-05	3.73713
GOBP_TYROSINE_PHOSPHORYLATION_OF_STAT_PROTEIN	-0.101608	-0.0003119	-4.62256	5.08696e-06	8.26398e-05	3.73486
GOBP_REGULATION_OF_KILLING_OF_CELLS_OF_ANOTHER_ORGANISM	-0.168624	-0.0097406	-4.62236	5.09155e-06	8.26398e-05	3.73401
GOBP_SENSORY_PERCEPTION	0.0324825	0.0686251	4.62191	5.10207e-06	8.26834e-05	3.73208
GOBP_POSITIVE_REGULATION_OF_NEUROTRANSMITTER_SECRETION	0.10027	-0.0269395	4.61725	5.21224e-06	8.43392e-05	3.71209
GOBP_PEPTIDYL_LYSINE_OXIDATION	0.241063	-0.0188498	4.6158	5.24696e-06	8.46414e-05	3.70588
GOMF_PROTEIN_LYSINE_6_OXIDASE_ACTIVITY	0.241063	-0.0188498	4.6158	5.24696e-06	8.46414e-05	3.70588
GOBP_NEGATIVE_REGULATION_OF_OSTEOBLAST_DIFFERENTIATION	0.106859	-0.013932	4.61415	5.28655e-06	8.51498e-05	3.69885
GOBP_CELL_CELL_ADHESION_MEDIATED_BY_CADHERIN	0.112965	-0.0182754	4.61316	5.31059e-06	8.54066e-05	3.69461
GOBP_RETINA_VASCULATURE_MORPHOGENESIS_IN_CAMERA_TYPE_EYE	0.176831	-0.0220311	4.61078	5.3687e-06	8.60658e-05	3.68443
GOBP_REGULATION_OF_CYSTEINE_TYPE_ENDOPEPTIDASE_ACTIVITY	-0.0593586	-0.015865	-4.61071	5.37054e-06	8.60658e-05	3.68411
GOBP_ANIMAL_ORGAN_MORPHOGENESIS	0.0733198	-0.00339384	4.61043	5.37731e-06	8.60658e-05	3.68293
GOBP_SPINDLE_ASSEMBLY_INVOLVED_IN_FEMALE_MEIOSIS	-0.20563	-0.00160083	-4.61015	5.38421e-06	8.60658e-05	3.68173
GOBP_INTESTINAL_STEM_CELL_HOMEOSTASIS	-0.184525	-0.0238069	-4.60691	5.46461e-06	8.72188e-05	3.66786
GOBP_MITOCHONDRIAL_TRANSLATIONAL_ELONGATION	-0.202753	-0.0124762	-4.60637	5.47819e-06	8.73034e-05	3.66554
GOBP_MICROTUBULE_BASED_PROTEIN_TRANSPORT	0.131478	-0.0225013	4.60602	5.48677e-06	8.73083e-05	3.66408
GOBP_NEGATIVE_REGULATION_OF_COLLATERAL_SPROUTING	0.137262	-0.00969682	4.60526	5.50588e-06	8.74197e-05	3.66082
GOBP_NEGATIVE_REGULATION_OF_TYPE_I_INTERFERON_MEDIATED_SIGNALING_PATHWAY	-0.137207	-0.0276221	-4.60509	5.51034e-06	8.74197e-05	3.66007
GOBP_CRANIAL_NERVE_STRUCTURAL_ORGANIZATION	0.157203	0.0224231	4.6043	5.5301e-06	8.76015e-05	3.65672
GOBP_POSITIVE_REGULATION_OF_TELOMERASE_ACTIVITY	-0.0956711	-0.0277772	-4.60283	5.56743e-06	8.80606e-05	3.65042
GOBP_RESPONSE_TO_INTERFERON_GAMMA	-0.121905	-0.0154202	-4.60179	5.59402e-06	8.80946e-05	3.64597
GOBP_POSITIVE_REGULATION_OF_INTERLEUKIN_2_PRODUCTION	-0.139523	-0.0234871	-4.60153	5.60048e-06	8.80946e-05	3.64489
GOMF_PRIMARY_MIRNA_BINDING	-0.151833	-0.0139333	-4.60134	5.60552e-06	8.80946e-05	3.64405
GOBP_POSITIVE_REGULATION_OF_NON_CANONICAL_WNT_SIGNALING_PATHWAY	0.130772	-0.0142251	4.60076	5.62024e-06	8.80946e-05	3.6416
GOCC_ANCHORED_COMPONENT_OF_POSTSYNAPTIC_MEMBRANE	0.172875	-0.0106014	4.60074	5.62079e-06	8.80946e-05	3.6415
GOBP_POSITIVE_REGULATION_OF_CELL_MIGRATION_BY_VASCULAR_ENDOTHELIAL_GROWTH_FACTOR_SIGNALING_PATHWAY	0.1656	-0.0275916	4.60061	5.62404e-06	8.80946e-05	3.64096
GOBP_CELL_CELL_SIGNALING_INVOLVED_IN_CARDIAC_CONDUCTION	0.0964102	-0.0030013	4.60046	5.62803e-06	8.80946e-05	3.6403
GOBP_PROTEASOMAL_PROTEIN_CATABOLIC_PROCESS	-0.0373145	-0.0271053	-4.60001	5.63948e-06	8.8143e-05	3.6384
GOBP_REGULATION_OF_FIBROBLAST_APOPTOTIC_PROCESS	-0.0999388	-0.0255104	-4.59897	5.66627e-06	8.84306e-05	3.63397
GOBP_LYMPHOCYTE_APOPTOTIC_PROCESS	-0.0975409	-0.0161717	-4.59812	5.68846e-06	8.8609e-05	3.63031
GOMF_AMP_ACTIVATED_PROTEIN_KINASE_ACTIVITY	-0.136167	0.0342769	-4.59758	5.7024e-06	8.8609e-05	3.62802
GOBP_POSITIVE_REGULATION_OF_INTERFERON_ALPHA_PRODUCTION	-0.123231	-0.00836826	-4.59756	5.7029e-06	8.8609e-05	3.62794
GOBP_PROTEIN_POLYUBIQUITINATION	-0.0473976	-0.0249381	-4.59694	5.71911e-06	8.87148e-05	3.62528
GOBP_DENDRITE_MORPHOGENESIS	0.0767452	-0.0122119	4.5966	5.72804e-06	8.87148e-05	3.62383
GOCC_SITE_OF_DNA_DAMAGE	-0.0862452	-0.0331875	-4.59633	5.73493e-06	8.87148e-05	3.6227
GOBP_HYPOTHALAMUS_GONADOTROPHIN_RELEASING_HORMONE_NEURON_DIFFERENTIATION	0.16218	0.00941406	4.59592	5.74569e-06	8.87511e-05	3.62095
GOBP_NEURAL_CREST_CELL_MIGRATION_INVOLVED_IN_AUTONOMIC_NERVOUS_SYSTEM_DEVELOPMENT	0.196191	-0.00734608	4.59542	5.75892e-06	8.88255e-05	3.6188
GOBP_MESENCHYMAL_STEM_CELL_PROLIFERATION	0.162352	-0.0212633	4.59325	5.81615e-06	8.95772e-05	3.60955
GOBP_PRODUCTION_OF_MOLECULAR_MEDIATOR_OF_IMMUNE_RESPONSE	-0.103271	-0.0124947	-4.59089	5.87915e-06	9.04155e-05	3.59947
GOBP_LONG_TERM_MEMORY	0.0965563	-0.00711074	4.58907	5.92812e-06	9.1036e-05	3.59172
GOBP_PERK_MEDIATED_UNFOLDED_PROTEIN_RESPONSE	-0.117252	-0.0210053	-4.58872	5.93737e-06	9.10455e-05	3.59026
GOBP_MITOTIC_METAPHASE_PLATE_CONGRESSION	-0.104281	-0.0224402	-4.58815	5.95278e-06	9.11492e-05	3.58784
GOBP_REGULATION_OF_MDA_5_SIGNALING_PATHWAY	-0.170835	-0.0123852	-4.58573	6.01875e-06	9.20257e-05	3.57753
GOBP_CELL_FATE_SPECIFICATION_INVOLVED_IN_PATTERN_SPECIFICATION	0.164464	0.0278762	4.58519	6.03378e-06	9.20865e-05	3.5752
GOCC_ANCHORED_COMPONENT_OF_SYNAPTIC_MEMBRANE	0.132876	0.0253849	4.58495	6.04017e-06	9.20865e-05	3.57421
GOMF_CYCLASE_ACTIVITY	0.113334	-0.000586802	4.58431	6.05786e-06	9.21159e-05	3.57147
GOCC_SYNAPTIC_MEMBRANE	0.0698754	0.0114892	4.58425	6.05957e-06	9.21159e-05	3.57121
GOBP_REGULATION_OF_ARTERY_MORPHOGENESIS	0.189938	-0.0150155	4.58314	6.09028e-06	9.24496e-05	3.56648
GOBP_COLLAGEN_BIOSYNTHETIC_PROCESS	0.141719	-0.00916986	4.58265	6.10391e-06	9.25233e-05	3.56439
GOBP_NEGATIVE_REGULATION_OF_HORMONE_BIOSYNTHETIC_PROCESS	-0.136037	-0.0242387	-4.57677	6.26922e-06	9.48928e-05	3.5394
GOBP_PURINE_CONTAINING_COMPOUND_SALVAGE	-0.133972	-0.0264561	-4.5762	6.28544e-06	9.50019e-05	3.53699
GOBP_LYMPHATIC_ENDOTHELIAL_CELL_DIFFERENTIATION	0.163077	-0.0243392	4.57402	6.34811e-06	9.58119e-05	3.52771
GOBP_REGULATION_OF_B_CELL_PROLIFERATION	-0.12118	-0.0109136	-4.57221	6.40054e-06	9.64653e-05	3.52002
GOBP_VESTIBULOCOCHLEAR_NERVE_FORMATION	-0.180984	0.0423654	-4.57032	6.45568e-06	9.71576e-05	3.512
GOBP_STARTLE_RESPONSE	0.0861283	0.0263079	4.56473	6.6214e-06	9.95096e-05	3.48831
GOBP_REGULATION_OF_RETINAL_GANGLION_CELL_AXON_GUIDANCE	0.156	-0.00397932	4.56405	6.64195e-06	9.96184e-05	3.48541
GOBP_REGULATION_OF_PHOSPHATIDYLINOSITOL_BIOSYNTHETIC_PROCESS	0.197197	-0.000602392	4.56386	6.64752e-06	9.96184e-05	3.48463
GOCC_NUCLEOTIDE_ACTIVATED_PROTEIN_KINASE_COMPLEX	-0.145202	0.0127403	-4.55723	6.85046e-06	0.000102514	3.45652
GOBP_REGULATION_OF_PROTEIN_K63_LINKED_UBIQUITINATION	-0.102825	-0.0250402	-4.55619	6.88258e-06	0.000102671	3.45215
GOBP_POSITIVE_REGULATION_OF_CHROMOSOME_CONDENSATION	-0.237212	-0.00730709	-4.55589	6.89222e-06	0.000102671	3.45084
GOBP_ATRIAL_CARDIAC_MUSCLE_TISSUE_MORPHOGENESIS	0.170947	0.0331493	4.55528	6.91103e-06	0.000102671	3.44829
GOBP_PURINE_DEOXYRIBONUCLEOSIDE_METABOLIC_PROCESS	-0.182806	-0.0232347	-4.55522	6.91309e-06	0.000102671	3.44802
GOBP_REGULATION_OF_PROTEIN_POLYUBIQUITINATION	-0.0880007	-0.0183996	-4.5551	6.91677e-06	0.000102671	3.44752
GOBP_REGULATION_OF_DOUBLE_STRAND_BREAK_REPAIR_VIA_NONHOMOLOGOUS_END_JOINING	-0.080938	-0.0331586	-4.55502	6.91933e-06	0.000102671	3.44717
GOBP_RESPONSE_TO_ANTIBIOTIC	-0.0671956	-0.0233761	-4.55412	6.94742e-06	0.000102943	3.44339
GOBP_POSITIVE_T_CELL_SELECTION	-0.14798	-0.0200035	-4.55328	6.9739e-06	0.00010319	3.43983
GOMF_VOLTAGE_GATED_CHANNEL_ACTIVITY	0.0615251	0.0101424	4.55286	6.98734e-06	0.000103244	3.43803
GOBP_DEOXYRIBONUCLEOTIDE_CATABOLIC_PROCESS	-0.108964	-0.0126538	-4.55108	7.04372e-06	0.000103932	3.43052
GOBP_CELL_FATE_COMMITMENT_INVOLVED_IN_PATTERN_SPECIFICATION	0.132155	0.0463384	4.54998	7.07895e-06	0.000104306	3.42586
GOBP_GLYCOSYL_COMPOUND_CATABOLIC_PROCESS	-0.102499	-0.0210919	-4.54627	7.19849e-06	0.000105919	3.41021
GOBP_DOPAMINE_TRANSPORT	0.079947	0.00741344	4.54356	7.28739e-06	0.000106976	3.39874
GOBP_ALLANTOIN_METABOLIC_PROCESS	-0.1345	0.0206313	-4.54346	7.29057e-06	0.000106976	3.39833
GOCC_PTW_PP1_PHOSPHATASE_COMPLEX	-0.152118	-0.0232248	-4.54255	7.32059e-06	0.000107001	3.39449
GOMF_PHOSPHATIDYLINOSITOL_TRISPHOSPHATE_PHOSPHATASE_ACTIVITY	0.13416	-0.0190599	4.54243	7.3245e-06	0.000107001	3.39399
GOBP_SEMAPHORIN_PLEXIN_SIGNALING_PATHWAY	0.131876	-0.0184559	4.54171	7.34835e-06	0.000107001	3.39096
GOBP_NEGATIVE_REGULATION_OF_AXON_EXTENSION_INVOLVED_IN_AXON_GUIDANCE	0.107265	-0.0130327	4.54165	7.35038e-06	0.000107001	3.3907
GOBP_BONE_DEVELOPMENT	0.0969811	-0.0177576	4.54154	7.35409e-06	0.000107001	3.39023
GOBP_POSITIVE_REGULATION_OF_HISTONE_DEACETYLASE_ACTIVITY	0.170934	-0.0272257	4.54138	7.35953e-06	0.000107001	3.38953
GOBP_EMBRYONIC_MORPHOGENESIS	0.0689342	-0.00831918	4.54126	7.36329e-06	0.000107001	3.38906
GOBP_IMMUNE_RESPONSE_REGULATING_SIGNALING_PATHWAY	-0.109118	-0.0185237	-4.54054	7.38736e-06	0.000107203	3.38601
GOBP_LYMPH_VESSEL_DEVELOPMENT	0.155519	-0.0289867	4.53994	7.40753e-06	0.000107348	3.38346
GOBP_CELLULAR_COMPONENT_ASSEMBLY_INVOLVED_IN_MORPHOGENESIS	0.0894208	0.000437705	4.5394	7.42545e-06	0.00010746	3.3812
GOBP_POSITIVE_REGULATION_OF_CELL_CYCLE_PROCESS	-0.0756713	-0.0124928	-4.53894	7.44107e-06	0.000107539	3.37924
GOBP_ADULT_LOCOMOTORY_BEHAVIOR	0.0757989	0.0022098	4.53745	7.49114e-06	0.000108114	3.37297
GOBP_CYCLIC_NUCLEOTIDE_BIOSYNTHETIC_PROCESS	0.117661	0.0105178	4.53612	7.53611e-06	0.000108615	3.36738
GOBP_T_CELL_RECEPTOR_SIGNALING_PATHWAY	-0.102433	-0.0220667	-4.53379	7.61602e-06	0.000109617	3.35753
GOBP_CELL_KILLING	-0.115119	0.0039158	-4.5331	7.63974e-06	0.000109808	3.35462
GOBP_ACTIVATION_OF_CYSTEINE_TYPE_ENDOPEPTIDASE_ACTIVITY_INVOLVED_IN_APOPTOTIC_PROCESS_BY_CYTOCHROME_C	-0.145722	-0.0344304	-4.5322	7.67079e-06	0.000110104	3.35083
GOBP_CELL_MIGRATION_INVOLVED_IN_HEART_DEVELOPMENT	0.13416	-0.0118579	4.52336	7.98221e-06	0.000114419	3.31365
GOMF_EPINEPHRINE_BINDING	0.160355	-0.0111492	4.52114	8.06263e-06	0.000115415	3.30429
GOMF_FATZ_BINDING	0.166999	-0.00607043	4.52083	8.07366e-06	0.000115416	3.30301
GOBP_POSITIVE_REGULATION_OF_TORC1_SIGNALING	0.102218	-0.0419535	4.51992	8.10682e-06	0.000115733	3.29919
GOBP_HOMEOSTASIS_OF_NUMBER_OF_CELLS	-0.0682214	-0.0199471	-4.51696	8.21561e-06	0.000117117	3.28673
GOMF_CYSTEINE_TYPE_ENDOPEPTIDASE_REGULATOR_ACTIVITY_INVOLVED_IN_APOPTOTIC_PROCESS	-0.0813245	-0.0177761	-4.51668	8.22592e-06	0.000117117	3.28556
GOBP_T_FOLLICULAR_HELPER_CELL_DIFFERENTIATION	-0.160538	0.0142736	-4.51479	8.29603e-06	0.000117956	3.27764
GOMF_CXCR_CHEMOKINE_RECEPTOR_BINDING	-0.164696	-0.00656844	-4.51114	8.4332e-06	0.000119745	3.26232
GOBP_REGULATION_OF_SYNAPTIC_VESICLE_CLUSTERING	0.168165	-0.028052	4.51009	8.47314e-06	0.000120016	3.25791
GOBP_REGULATION_OF_REMOVAL_OF_SUPEROXIDE_RADICALS	-0.153214	-0.0183124	-4.51004	8.4751e-06	0.000120016	3.25769
GOBP_NEGATIVE_T_CELL_SELECTION	-0.183268	0.00245848	-4.50965	8.48998e-06	0.000120066	3.25605
GOBP_T_HELPER_1_CELL_CYTOKINE_PRODUCTION	-0.184402	-0.00693855	-4.50567	8.64269e-06	0.000122062	3.2394
GOBP_DNA_REPLICATION_SYNTHESIS_OF_RNA_PRIMER	-0.2049	-0.00556833	-4.50386	8.71333e-06	0.000122895	3.2318
GOBP_REPLACEMENT_OSSIFICATION	0.118413	-0.0196525	4.50207	8.78341e-06	0.000123718	3.22432
GOBP_REGULATION_OF_LEUKOCYTE_MEDIATED_IMMUNITY	-0.116178	-0.0138974	-4.50108	8.82276e-06	0.000124107	3.22015
GOBP_PLATELET_DEGRANULATION	-0.141313	-0.00818568	-4.49955	8.88339e-06	0.000124793	3.21375
GOBP_DORSAL_VENTRAL_NEURAL_TUBE_PATTERNING	0.0977444	-0.0257966	4.49925	8.89534e-06	0.000124795	3.2125
GOBP_POSITIVE_REGULATION_OF_TRANSMEMBRANE_RECEPTOR_PROTEIN_SERINE_THREONINE_KINASE_SIGNALING_PATHWAY	0.07563	-0.0182453	4.49854	8.92355e-06	0.000125025	3.20954
GOBP_REGULATION_OF_CHAPERONE_MEDIATED_AUTOPHAGY	0.137952	-0.0223121	4.49758	8.96216e-06	0.000125399	3.20551
GOBP_NEUROMUSCULAR_PROCESS_CONTROLLING_BALANCE	0.0998888	0.0038542	4.49659	9.00188e-06	0.000125674	3.20138
GOBP_PROTEIN_LOCALIZATION_TO_CHROMOSOME_CENTROMERIC_REGION	-0.153127	-0.0150143	-4.4965	9.00561e-06	0.000125674	3.201
GOBP_PROTEIN_LOCALIZATION_TO_NUCLEAR_ENVELOPE	-0.136263	-0.0297819	-4.49542	9.04928e-06	0.000126116	3.19648
GOBP_REGULATION_OF_CELLULAR_MACROMOLECULE_BIOSYNTHETIC_PROCESS	-0.0507677	-0.0213379	-4.49455	9.08464e-06	0.000126442	3.19284
GOBP_NUCLEOBASE_CONTAINING_SMALL_MOLECULE_INTERCONVERSION	-0.158552	-0.0329967	-4.49373	9.11778e-06	0.00012665	3.18944
GOBP_REGULATION_OF_MITOCHONDRIAL_RNA_CATABOLIC_PROCESS	-0.209032	-0.00424802	-4.49359	9.12362e-06	0.00012665	3.18884
GOBP_REGULATION_OF_TRANSLATIONAL_ELONGATION	-0.130764	-0.0172266	-4.49327	9.13656e-06	0.000126663	3.18752
GOMF_CHONDROITIN_SULFOTRANSFERASE_ACTIVITY	0.178527	-0.00336742	4.49232	9.17571e-06	0.00012685	3.18352
GOBP_NEGATIVE_REGULATION_OF_CAMP_DEPENDENT_PROTEIN_KINASE_ACTIVITY	-0.132853	-0.0139581	-4.49207	9.18598e-06	0.00012685	3.18248
GOMF_STAT_FAMILY_PROTEIN_BINDING	-0.121135	-0.013539	-4.49206	9.18614e-06	0.00012685	3.18246
GOBP_REGULATION_OF_CALCIDIOL_1_MONOOXYGENASE_ACTIVITY	-0.173329	-0.0222624	-4.4889	9.31696e-06	0.000128489	3.16926
GOBP_REGULATION_OF_CHROMOSOME_CONDENSATION	-0.20211	-0.0130226	-4.48808	9.35156e-06	0.000128798	3.1658
GOBP_VENTRAL_SPINAL_CORD_DEVELOPMENT	0.072751	0.0193869	4.4873	9.38413e-06	0.000129078	3.16256
GOBP_SEMI_LUNAR_VALVE_DEVELOPMENT	0.129646	-0.00933061	4.48589	9.44317e-06	0.000129721	3.1567
GOBP_DEOXYRIBONUCLEOTIDE_BIOSYNTHETIC_PROCESS	-0.151131	-0.0272863	-4.4827	9.57911e-06	0.000131417	3.14336
GOBP_DEOXYRIBONUCLEOSIDE_MONOPHOSPHATE_METABOLIC_PROCESS	-0.121199	-0.00862927	-4.48014	9.6893e-06	0.000132756	3.13268
GOBP_RECEPTOR_GUANYLYL_CYCLASE_SIGNALING_PATHWAY	0.118144	0.0145546	4.47978	9.70464e-06	0.000132794	3.13121
GOBP_MODULATION_BY_HOST_OF_VIRAL_GENOME_REPLICATION	-0.101301	-0.0250402	-4.47902	9.73753e-06	0.000133071	3.12805
GOBP_REGULATION_OF_RIG_I_SIGNALING_PATHWAY	-0.120216	-0.024692	-4.47865	9.7537e-06	0.00013312	3.1265
GOBP_CELLULAR_DEFENSE_RESPONSE	-0.148495	-0.0028122	-4.47818	9.77441e-06	0.000133199	3.12452
GOMF_XMP_5_NUCLEOSIDASE_ACTIVITY	-0.164935	0.0204642	-4.47794	9.78475e-06	0.000133199	3.12353
GOBP_NEGATIVE_REGULATION_OF_GROWTH	0.0627709	-0.0177105	4.47634	9.85493e-06	0.000133981	3.11686
GOBP_CARTILAGE_DEVELOPMENT	0.10189	-0.015576	4.47544	9.89438e-06	0.000134283	3.11313
GOBP_REGULATION_OF_NK_T_CELL_ACTIVATION	-0.127105	-0.0194518	-4.47526	9.90256e-06	0.000134283	3.11236
GOBP_INTERFERON_GAMMA_PRODUCTION	-0.126133	-0.00636608	-4.47491	9.91796e-06	0.000134303	3.11091
GOBP_POSITIVE_REGULATION_OF_NATURAL_KILLER_CELL_ACTIVATION	-0.122371	-0.0242755	-4.47465	9.92952e-06	0.000134303	3.10983
GOMF_BETA_1_3_GALACTOSYLTRANSFERASE_ACTIVITY	-0.131849	-0.0205324	-4.47406	9.9555e-06	0.000134482	3.10739
GOBP_REGULATION_OF_BILE_ACID_SECRETION	-0.142111	-0.00879633	-4.47113	1.00864e-05	0.000135884	3.09519
GOBP_PROXIMAL_DISTAL_PATTERN_FORMATION	0.10879	0.0114526	4.4706	1.01106e-05	0.000135884	3.09296
GOBP_CD4_POSITIVE_OR_CD8_POSITIVE_ALPHA_BETA_T_CELL_LINEAGE_COMMITMENT	-0.138182	-0.0188908	-4.47057	1.01119e-05	0.000135884	3.09284
GOMF_NAD_BINDING	-0.0821311	-0.019766	-4.47031	1.01235e-05	0.000135884	3.09176
GOBP_MANGANESE_ION_TRANSMEMBRANE_TRANSPORT	-0.120343	-0.0175736	-4.46988	1.0143e-05	0.000135884	3.08997
GOMF_MANGANESE_ION_TRANSMEMBRANE_TRANSPORTER_ACTIVITY	-0.120343	-0.0175736	-4.46988	1.0143e-05	0.000135884	3.08997
GOMF_GATED_CHANNEL_ACTIVITY	0.0571315	0.0146863	4.46974	1.01494e-05	0.000135884	3.08938
GOCC_ANCHORED_COMPONENT_OF_PLASMA_MEMBRANE	0.0899391	0.00623521	4.46792	1.02321e-05	0.000136817	3.08181
GOBP_RIBOSOMAL_LARGE_SUBUNIT_EXPORT_FROM_NUCLEUS	-0.183672	-0.020247	-4.46722	1.02641e-05	0.000136858	3.0789
GOBP_BONE_GROWTH	0.114953	-0.0101573	4.46701	1.02736e-05	0.000136858	3.07804
GOBP_POSITIVE_REGULATION_OF_MICROTUBULE_POLYMERIZATION_OR_DEPOLYMERIZATION	0.0935335	-0.021294	4.467	1.02741e-05	0.000136858	3.07799
GOBP_RESPONSE_TO_AMINE	-0.061148	-0.00839566	-4.46377	1.04228e-05	0.000138664	3.06458
GOBP_NEURAL_PLATE_ANTERIOR_POSTERIOR_REGIONALIZATION	0.157817	-4.24536e-05	4.46141	1.05327e-05	0.000139949	3.05479
GOMF_DEOXYRIBONUCLEOTIDE_BINDING	-0.170344	-0.00786101	-4.45771	1.07077e-05	0.000142097	3.03941
GOBP_REGULATION_OF_WNT_SIGNALING_PATHWAY_PLANAR_CELL_POLARITY_PATHWAY	0.118347	-0.0164338	4.4556	1.08088e-05	0.000143257	3.03065
GOMF_LNCRNA_BINDING	-0.129432	-0.0166908	-4.45458	1.08579e-05	0.000143704	3.02642
GOBP_EMBRYO_DEVELOPMENT_ENDING_IN_BIRTH_OR_EGG_HATCHING	0.0490707	-0.0163256	4.45433	1.08697e-05	0.000143704	3.0254
GOCC_PERIKARYON	0.0711055	-0.00506994	4.45361	1.09047e-05	0.000143826	3.02241
GOBP_POSITIVE_REGULATION_OF_INTRACELLULAR_LIPID_TRANSPORT	-0.183081	-0.00421211	-4.45358	1.09062e-05	0.000143826	3.02228
GOBP_MESENCHYME_MIGRATION	0.207527	-0.0116137	4.45265	1.09513e-05	0.00014424	3.01843
GOBP_REGULATION_OF_PROTEIN_MODIFICATION_BY_SMALL_PROTEIN_CONJUGATION_OR_REMOVAL	-0.0464035	-0.0280778	-4.44773	1.1193e-05	0.000146905	2.99806
GOBP_NERVOUS_SYSTEM_PROCESS	0.0399893	0.0434262	4.44761	1.11992e-05	0.000146905	2.99755
GOBP_REGULATION_OF_TRANSLATIONAL_INITIATION_BY_EIF2_ALPHA_PHOSPHORYLATION	-0.154954	-0.00523464	-4.4474	1.12098e-05	0.000146905	2.99666
GOBP_REGULATION_OF_CARDIAC_MUSCLE_CELL_MEMBRANE_REPOLARIZATION	0.105543	-0.0124933	4.44733	1.12133e-05	0.000146905	2.99637
GOBP_CELL_DEATH_IN_RESPONSE_TO_OXIDATIVE_STRESS	-0.0627595	-0.0181344	-4.44674	1.12423e-05	0.000146905	2.99396
GOMF_SEMAPHORIN_RECEPTOR_ACTIVITY	0.170526	-0.0231271	4.44666	1.12464e-05	0.000146905	2.99362
GOMF_CORTICOTROPIN_RELEASING_HORMONE_RECEPTOR_BINDING	0.152738	-0.00957167	4.44657	1.12511e-05	0.000146905	2.99323
GOBP_ORGANONITROGEN_COMPOUND_CATABOLIC_PROCESS	-0.0264093	-0.019835	-4.44567	1.1296e-05	0.000147309	2.98952
GOMF_CXCR3_CHEMOKINE_RECEPTOR_BINDING	-0.221913	-0.0101226	-4.44524	1.13176e-05	0.000147312	2.98774
GOBP_NK_T_CELL_ACTIVATION	-0.122824	-0.0199764	-4.44511	1.13241e-05	0.000147312	2.98719
GOBP_REGULATION_OF_MIDBRAIN_DOPAMINERGIC_NEURON_DIFFERENTIATION	0.178972	-0.0039338	4.44422	1.13691e-05	0.000147715	2.9835
GOMF_CARBONATE_DEHYDRATASE_ACTIVITY	-0.122568	0.00735518	-4.44387	1.13867e-05	0.000147761	2.98205
GOBP_ANTIGEN_PROCESSING_AND_PRESENTATION_OF_LIPID_ANTIGEN_VIA_MHC_CLASS_IB	-0.185463	-0.0119369	-4.44344	1.14083e-05	0.00014786	2.98028
GOBP_REGULATION_OF_TRANSCRIPTION_BY_GLUCOSE	0.146116	-0.0396341	4.44303	1.14293e-05	0.000147949	2.97858
GOBP_POSITIVE_REGULATION_OF_CELL_FATE_COMMITMENT	-0.133839	0.0144059	-4.44234	1.1464e-05	0.000148217	2.97575
GOMF_DIOXYGENASE_ACTIVITY	0.0533465	-0.0279517	4.44021	1.15726e-05	0.000149439	2.96695
GOBP_POSITIVE_REGULATION_OF_GLYCOGEN_METABOLIC_PROCESS	0.114125	-0.00541973	4.43928	1.16206e-05	0.000149874	2.96309
GOBP_B_CELL_ACTIVATION	-0.0941428	-0.0119591	-4.43851	1.16604e-05	0.000150205	2.9599
GOCC_EUKARYOTIC_TRANSLATION_INITIATION_FACTOR_2_COMPLEX	-0.202969	-0.00951658	-4.43811	1.1681e-05	0.000150286	2.95825
GOBP_REGULATION_OF_INNATE_IMMUNE_RESPONSE	-0.1004	-0.0143871	-4.43564	1.18095e-05	0.000151754	2.94805
GOBP_POLYOL_CATABOLIC_PROCESS	-0.0942483	-0.0282072	-4.43413	1.18886e-05	0.000152584	2.94182
GOCC_SPERMATOPROTEASOME_COMPLEX	-0.190416	0.00785903	-4.43369	1.1912e-05	0.0001527	2.93999
GOBP_REGULATION_OF_RESPONSE_TO_BIOTIC_STIMULUS	-0.0944477	-0.0139699	-4.42857	1.2185e-05	0.000156009	2.91886
GOBP_REGULATION_OF_LYMPHOCYTE_MEDIATED_IMMUNITY	-0.114441	-0.0134858	-4.4272	1.22589e-05	0.000156765	2.91322
GOBP_T_CELL_SELECTION	-0.13989	-0.0154033	-4.42678	1.22818e-05	0.000156869	2.91147
GOBP_REGULATION_OF_ATTACHMENT_OF_SPINDLE_MICROTUBULES_TO_KINETOCHORE	-0.145516	-0.0180265	-4.42144	1.25754e-05	0.000160423	2.88945
GOBP_MALATE_METABOLIC_PROCESS	-0.151145	-0.00870106	-4.42044	1.26306e-05	0.000160733	2.88536
GOBP_SIGNAL_TRANSDUCTION_IN_RESPONSE_TO_DNA_DAMAGE	-0.0737799	-0.0272302	-4.42031	1.2638e-05	0.000160733	2.88481
GOBP_REGULATION_OF_ENDOTHELIAL_CELL_CHEMOTAXIS	0.120177	0.00278016	4.42018	1.26454e-05	0.000160733	2.88427
GOMF_VOLTAGE_GATED_POTASSIUM_CHANNEL_ACTIVITY	0.0735442	0.0100705	4.41928	1.26959e-05	0.000161181	2.88056
GOBP_POSITIVE_REGULATION_OF_PSEUDOPODIUM_ASSEMBLY	-0.135833	-0.0272489	-4.41669	1.28416e-05	0.000162835	2.86992
GOMF_PROCOLLAGEN_PROLINE_DIOXYGENASE_ACTIVITY	0.165509	-0.0397796	4.4154	1.29149e-05	0.000163569	2.86461
GOBP_SODIUM_DEPENDENT_PHOSPHATE_TRANSPORT	0.119952	0.0131503	4.41477	1.29512e-05	0.000163831	2.862
GOBP_POSITIVE_REGULATION_OF_EXTRACELLULAR_MATRIX_ASSEMBLY	0.160874	-0.0259112	4.41446	1.29685e-05	0.000163854	2.86074
GOMF_STRUCTURAL_MOLECULE_ACTIVITY	0.0582012	0.00154214	4.41377	1.30084e-05	0.00016416	2.85789
GOBP_NEGATIVE_REGULATION_OF_MITOTIC_CELL_CYCLE_PHASE_TRANSITION	-0.0749501	-0.0259569	-4.41246	1.30836e-05	0.000164767	2.85251
GOBP_POSITIVE_REGULATION_OF_DENDRITIC_CELL_CYTOKINE_PRODUCTION	-0.142114	-0.0144163	-4.41239	1.30877e-05	0.000164767	2.85222
GOBP_PROXIMAL_TUBULE_DEVELOPMENT	0.141794	-0.0335428	4.41211	1.31036e-05	0.000164771	2.85109
GOCC_GROWTH_FACTOR_COMPLEX	0.19356	-0.00296528	4.41095	1.31711e-05	0.000165423	2.8463
GOBP_CENTRAL_NERVOUS_SYSTEM_MYELIN_FORMATION	0.159927	0.00487536	4.40644	1.3435e-05	0.000168425	2.8278
GOBP_MICROVILLUS_ASSEMBLY	-0.11357	-0.0290834	-4.40633	1.34421e-05	0.000168425	2.82731
GOBP_REGULATION_OF_NEURON_PROJECTION_DEVELOPMENT	0.0753357	-0.0154059	4.40589	1.34676e-05	0.000168545	2.82554
GOBP_CARDIAC_CHAMBER_MORPHOGENESIS	0.091201	-0.00881879	4.40559	1.34854e-05	0.000168568	2.82431
GOBP_POSTSYNAPTIC_SPECIALIZATION_ASSEMBLY	0.111475	0.00384968	4.4038	1.35925e-05	0.000169626	2.81694
GOMF_FILAMIN_BINDING	0.134366	-0.0223548	4.40364	1.36022e-05	0.000169626	2.81627
GOBP_GLOMERULAR_MESANGIUM_DEVELOPMENT	0.151085	-0.0116185	4.39847	1.39147e-05	0.000173249	2.7951
GOCC_SEMAPHORIN_RECEPTOR_COMPLEX	0.178882	-0.0235406	4.39808	1.39389e-05	0.000173249	2.79348
GOBP_DICARBOXYLIC_ACID_METABOLIC_PROCESS	-0.0845518	-0.01175	-4.39803	1.39421e-05	0.000173249	2.79327
GOBP_DNA_SYNTHESIS_INVOLVED_IN_DNA_REPAIR	-0.106266	-0.0227584	-4.39759	1.39689e-05	0.000173379	2.79148
GOMF_OXIDOREDUCTASE_ACTIVITY_ACTING_ON_METAL_IONS_NAD_OR_NADP_AS_ACCEPTOR	-0.148882	-0.0205161	-4.39656	1.40323e-05	0.000173961	2.78726
GOMF_DNA_CLAMP_LOADER_ACTIVITY	-0.171682	-0.00904886	-4.39307	1.42492e-05	0.000176443	2.77296
GOBP_LYMPH_NODE_DEVELOPMENT	-0.12899	-0.0161931	-4.39147	1.43498e-05	0.00017748	2.7664
GOBP_NEGATIVE_REGULATION_OF_INTERFERON_ALPHA_PRODUCTION	-0.19762	-0.0225218	-4.39065	1.44017e-05	0.000177913	2.76304
GOBP_PEPTIDYL_THREONINE_DEPHOSPHORYLATION	-0.0976496	-0.0300465	-4.38687	1.46428e-05	0.00018068	2.74757
GOBP_PROTEIN_IMPORT	0.152738	-0.0233481	4.3863	1.4679e-05	0.000180791	2.74527
GOBP_PROTEIN_AUTOPROCESSING	-0.0940809	-0.0127153	-4.38619	1.46861e-05	0.000180791	2.74482
GOBP_PURINE_NUCLEOSIDE_METABOLIC_PROCESS	-0.0988699	-0.0154914	-4.38564	1.47216e-05	0.000181017	2.74257
GOBP_POSITIVE_REGULATION_OF_OSTEOCLAST_DIFFERENTIATION	-0.118076	-0.00997264	-4.3833	1.48736e-05	0.000182673	2.733
GOCC_MICROBODY_MEMBRANE	-0.0935439	-0.0226499	-4.38159	1.49857e-05	0.000183837	2.726
GOBP_NOTOCHORD_DEVELOPMENT	0.0996416	-0.00331837	4.38104	1.50218e-05	0.000184065	2.72376
GOBP_CYTOPLASMIC_PATTERN_RECOGNITION_RECEPTOR_SIGNALING_PATHWAY_IN_RESPONSE_TO_VIRUS	-0.10454	-0.0280438	-4.37917	1.51453e-05	0.000185264	2.71613
GOBP_POSITIVE_REGULATION_OF_CELLULAR_PH_REDUCTION	-0.161713	0.0384044	-4.37903	1.51548e-05	0.000185264	2.71555
GOBP_REGULATION_OF_MITOCHONDRIAL_FISSION	-0.0779237	-0.0236342	-4.37766	1.5246e-05	0.000186164	2.70995
GOBP_POSITIVE_REGULATION_OF_CARTILAGE_DEVELOPMENT	0.113729	-0.0149615	4.37641	1.53296e-05	0.000186803	2.70486
GOBP_POSITIVE_REGULATION_OF_TOLL_LIKE_RECEPTOR_2_SIGNALING_PATHWAY	-0.157222	-0.0138079	-4.37635	1.53338e-05	0.000186803	2.70461
GOBP_PROTEIN_O_LINKED_FUCOSYLATION	0.194342	-0.020933	4.37405	1.54892e-05	0.000188478	2.69521
GOBP_POSITIVE_REGULATION_OF_NATURAL_KILLER_CELL_DIFFERENTIATION	-0.145767	-0.0198894	-4.37243	1.55991e-05	0.000189512	2.68862
GOBP_INDUCTION_OF_POSITIVE_CHEMOTAXIS	0.131936	-0.0238803	4.3719	1.56351e-05	0.000189512	2.68648
GOMF_G_PROTEIN_COUPLED_CHEMOATTRACTANT_RECEPTOR_ACTIVITY	-0.154003	-0.00477202	-4.37164	1.56535e-05	0.000189512	2.68538
GOMF_CAMP_DEPENDENT_PROTEIN_KINASE_INHIBITOR_ACTIVITY	-0.131252	-0.012619	-4.37159	1.56564e-05	0.000189512	2.68521
GOBP_MEMORY	0.0748927	-0.00488211	4.37148	1.5664e-05	0.000189512	2.68476
GOBP_RETINA_DEVELOPMENT_IN_CAMERA_TYPE_EYE	0.0553959	0.00351747	4.37037	1.57406e-05	0.000190222	2.68021
GOBP_EAR_MORPHOGENESIS	0.0552271	0.00423161	4.36974	1.57836e-05	0.000190523	2.67767
GOBP_CELLULAR_WATER_HOMEOSTASIS	0.144963	0.00647651	4.36935	1.5811e-05	0.000190636	2.67605
GOBP_REGULATION_OF_MEMBRANE_REPOLARIZATION	0.0981957	-0.0147462	4.3681	1.58977e-05	0.000191274	2.67096
GOBP_EPITHELIAL_TO_MESENCHYMAL_TRANSITION_INVOLVED_IN_ENDOCARDIAL_CUSHION_FORMATION	0.14192	-0.0225717	4.36806	1.59002e-05	0.000191274	2.67081
GOBP_THROMBIN_ACTIVATED_RECEPTOR_SIGNALING_PATHWAY	-0.127721	-0.0144226	-4.36772	1.59242e-05	0.000191344	2.66941
GOBP_POSITIVE_REGULATION_OF_NATURAL_KILLER_CELL_PROLIFERATION	-0.137884	-0.0160207	-4.36589	1.60516e-05	0.000192656	2.66199
GOBP_SENSORY_ORGAN_MORPHOGENESIS	0.054739	0.002399	4.36513	1.61053e-05	0.000192929	2.65887
GOBP_POSITIVE_REGULATION_OF_SKELETAL_MUSCLE_TISSUE_REGENERATION	0.147975	-0.00356111	4.36505	1.6111e-05	0.000192929	2.65855
GOCC_SPINDLE_MICROTUBULE	-0.0826769	-0.0242777	-4.36473	1.61338e-05	0.000192984	2.65723
GOBP_REGULATION_OF_CELLULAR_AMIDE_METABOLIC_PROCESS	-0.0511258	-0.0209738	-4.36379	1.61996e-05	0.000193551	2.65344
GOBP_POSITIVE_REGULATION_OF_GASTRULATION	0.1423	0.0401149	4.36312	1.62473e-05	0.000193901	2.6507
GOBP_NEURAL_PLATE_DEVELOPMENT	0.126201	-0.0134908	4.36198	1.63286e-05	0.000194652	2.64605
GOBP_NEGATIVE_REGULATION_OF_MICROTUBULE_POLYMERIZATION_OR_DEPOLYMERIZATION	0.08725	-0.0308758	4.35994	1.64744e-05	0.000196099	2.63777
GOBP_PEPTIDYL_LYSINE_DEACETYLATION	0.12108	-0.0371395	4.35977	1.64872e-05	0.000196099	2.63705
GOBP_VASCULAR_ENDOTHELIAL_GROWTH_FACTOR_RECEPTOR_2_SIGNALING_PATHWAY	0.164211	-0.0295664	4.3586	1.65716e-05	0.000196881	2.63229
GOBP_REGULATION_OF_SYNAPSE_STRUCTURAL_PLASTICITY	0.146053	0.0242317	4.35735	1.66616e-05	0.000197728	2.62724
GOMF_MRNA_3_UTR_AU_RICH_REGION_BINDING	-0.0946881	-0.0202168	-4.35603	1.67585e-05	0.000198654	2.62185
GOBP_CARBON_CATABOLITE_REGULATION_OF_TRANSCRIPTION	0.184636	-0.0242728	4.35431	1.68845e-05	0.000199857	2.61487
GOBP_POSITIVE_REGULATION_OF_DOUBLE_STRAND_BREAK_REPAIR_VIA_NONHOMOLOGOUS_END_JOINING	-0.115314	-0.031992	-4.35413	1.68979e-05	0.000199857	2.61413
GOCC_TROPONIN_COMPLEX	0.13531	-0.0181224	4.35223	1.70385e-05	0.000201294	2.60642
GOMF_DELTA_CATENIN_BINDING	0.126196	-0.0157467	4.35114	1.71197e-05	0.000202028	2.60199
GOMF_OXIDOREDUCTASE_ACTIVITY_ACTING_ON_A_SULFUR_GROUP_OF_DONORS_NAD_P_AS_ACCEPTOR	-0.131912	-0.0160278	-4.34878	1.72963e-05	0.000203837	2.59243
GOBP_AORTA_SMOOTH_MUSCLE_TISSUE_MORPHOGENESIS	0.21916	-0.0078471	4.34858	1.73116e-05	0.000203837	2.5916
GOCC_MAIN_AXON	0.0910805	-0.000861581	4.34767	1.73802e-05	0.000204416	2.58792
GOBP_PROTEIN_HETEROTETRAMERIZATION	-0.111156	-0.011193	-4.3459	1.75146e-05	0.000205767	2.58075
GOBP_PURINE_RIBONUCLEOSIDE_CATABOLIC_PROCESS	-0.157393	-0.0268893	-4.34476	1.76022e-05	0.00020615	2.57611
GOBP_REGULATION_OF_RIBOSOME_BIOGENESIS	-0.130868	-0.0260595	-4.34473	1.76039e-05	0.00020615	2.57601
GOBP_INTRACELLULAR_PROTEIN_TRANSPORT	-0.0280908	-0.0246721	-4.34447	1.76244e-05	0.00020615	2.57493
GOBP_CHONDROITIN_SULFATE_BIOSYNTHETIC_PROCESS	0.140642	-0.0205134	4.34445	1.76253e-05	0.00020615	2.57488
GOBP_POSITIVE_REGULATION_OF_TRANSLATION	-0.0667903	-0.0199455	-4.3437	1.76834e-05	0.000206504	2.57182
GOBP_REGULATION_OF_SA_NODE_CELL_ACTION_POTENTIAL	0.123115	0.0184563	4.34355	1.76947e-05	0.000206504	2.57122
GOBP_MAINTENANCE_OF_ANIMAL_ORGAN_IDENTITY	-0.174736	-0.00463554	-4.34306	1.77328e-05	0.000206719	2.56922
GOBP_POSITIVE_REGULATION_OF_NUCLEOTIDE_BINDING_OLIGOMERIZATION_DOMAIN_CONTAINING_SIGNALING_PATHWAY	0.167996	-0.0288814	4.34225	1.77952e-05	0.000207218	2.56595
GOBP_TOLERANCE_INDUCTION	-0.151446	-0.0077473	-4.34158	1.78472e-05	0.000207594	2.56324
GOBP_PURINE_NUCLEOBASE_BIOSYNTHETIC_PROCESS	-0.163862	-0.0210706	-4.34005	1.79661e-05	0.000208747	2.55705
GOBP_PURINE_DEOXYRIBONUCLEOTIDE_CATABOLIC_PROCESS	-0.13321	-0.0043241	-4.33916	1.80358e-05	0.000209326	2.55345
GOBP_POSITIVE_REGULATION_OF_COLLATERAL_SPROUTING	0.115006	-0.0184402	4.33883	1.80617e-05	0.000209396	2.55211
GOBP_ISOTYPE_SWITCHING_TO_IGA_ISOTYPES	-0.131631	-0.0296579	-4.33792	1.81338e-05	0.000210002	2.5484
GOBP_LIPOPROTEIN_LOCALIZATION	-0.103958	-0.0108065	-4.337	1.82061e-05	0.000210608	2.5447
GOBP_ATRIAL_CARDIAC_MUSCLE_CELL_MEMBRANE_REPOLARIZATION	0.116918	-0.0147302	4.33301	1.85244e-05	0.000214055	2.52857
GOBP_BILE_ACID_SECRETION	-0.120909	0.0153137	-4.33246	1.85693e-05	0.000214339	2.52631
GOBP_ANTIGEN_PROCESSING_AND_PRESENTATION_ENDOGENOUS_LIPID_ANTIGEN_VIA_MHC_CLASS_IB	-0.220524	-0.00812593	-4.3313	1.86628e-05	0.000214948	2.52164
GOMF_LIPID_ANTIGEN_BINDING	-0.220524	-0.00812593	-4.3313	1.86628e-05	0.000214948	2.52164
GOMF_N_ACETYLGALACTOSAMINE_4_O_SULFOTRANSFERASE_ACTIVITY	0.163717	0.0120548	4.33104	1.86836e-05	0.000214953	2.5206
GOBP_NATURAL_KILLER_CELL_CYTOKINE_PRODUCTION	-0.181485	-0.0235471	-4.32897	1.88527e-05	0.000216495	2.51221
GOBP_UV_PROTECTION	0.0951743	-0.0335143	4.3289	1.88586e-05	0.000216495	2.51192
GOMF_CALCIUM_DEPENDENT_PROTEIN_SERINE_THREONINE_PHOSPHATASE_ACTIVITY	-0.142612	-0.0341998	-4.32726	1.89932e-05	0.000217803	2.5053
GOBP_INTRINSIC_APOPTOTIC_SIGNALING_PATHWAY	-0.0406341	-0.0248398	-4.32523	1.91611e-05	0.000219489	2.49711
GOBP_MAST_CELL_MEDIATED_IMMUNITY	-0.110677	-0.0159852	-4.32317	1.93332e-05	0.000221221	2.48878
GOBP_SPLICEOSOMAL_CONFORMATIONAL_CHANGES_TO_GENERATE_CATALYTIC_CONFORMATION	0.167243	-0.0154985	4.31831	1.97448e-05	0.000225678	2.46918
GOBP_REGULATION_OF_SNARE_COMPLEX_ASSEMBLY	0.112183	-0.034587	4.31802	1.97692e-05	0.000225678	2.46803
GOBP_MAST_CELL_ACTIVATION	-0.118562	-0.0115516	-4.31781	1.9787e-05	0.000225678	2.46719
GOBP_EYE_PHOTORECEPTOR_CELL_DIFFERENTIATION	0.0677839	-0.00769772	4.31716	1.98427e-05	0.00022607	2.46457
GOMF_NUCLEAR_IMPORT_SIGNAL_RECEPTOR_ACTIVITY	-0.122395	-0.024831	-4.31661	1.98907e-05	0.000226284	2.46233
GOCC_ER_MEMBRANE_INSERTION_COMPLEX	0.151927	-0.0265629	4.31645	1.99044e-05	0.000226284	2.46169
GOBP_VENOUS_BLOOD_VESSEL_DEVELOPMENT	0.135587	-0.00795788	4.31312	2.01935e-05	0.000229323	2.44827
GOBP_PURINE_DEOXYRIBONUCLEOSIDE_MONOPHOSPHATE_CATABOLIC_PROCESS	-0.165003	0.011258	-4.3121	2.02823e-05	0.000230084	2.44419
GOMF_CYTOKINE_RECEPTOR_ACTIVITY	-0.123013	-0.0115428	-4.3115	2.0335e-05	0.0002304	2.44177
GOBP_APPENDAGE_MORPHOGENESIS	0.0759772	-0.00793773	4.31129	2.03538e-05	0.0002304	2.44091
GOCC_INTRINSIC_COMPONENT_OF_THE_CYTOPLASMIC_SIDE_OF_THE_PLASMA_MEMBRANE	0.118565	0.00990655	4.31084	2.03936e-05	0.000230603	2.43909
GOBP_POSITIVE_REGULATION_OF_CENTRIOLE_REPLICATION	-0.150717	-0.0245828	-4.30868	2.05848e-05	0.00023228	2.43041
GOBP_NEGATIVE_REGULATION_OF_MYELINATION	-0.122752	-0.0171468	-4.30867	2.05859e-05	0.00023228	2.43036
GOCC_NLRP3_INFLAMMASOME_COMPLEX	-0.124007	-0.0210858	-4.30765	2.06768e-05	0.000233056	2.42626
GOBP_EXCRETION	0.0969512	0.0213477	4.30403	2.10025e-05	0.000236475	2.41172
GOBP_REGULATION_OF_MITOTIC_CENTROSOME_SEPARATION	-0.149797	-0.00579739	-4.3019	2.11971e-05	0.000238411	2.40314
GOBP_CELLULAR_RESPONSE_TO_ETHER	-0.134502	-0.0260951	-4.29958	2.14102e-05	0.000240551	2.39383
GOBP_POSITIVE_REGULATION_OF_IMMATURE_T_CELL_PROLIFERATION	-0.1488	-0.0203795	-4.29899	2.14647e-05	0.000240744	2.39147
GOBP_POSTSYNAPTIC_MODULATION_OF_CHEMICAL_SYNAPTIC_TRANSMISSION	-0.101138	0.00727755	-4.2989	2.1473e-05	0.000240744	2.39111
GOBP_POTASSIUM_ION_TRANSPORT	0.0586119	0.00210711	4.29803	2.15542e-05	0.000241398	2.3876
GOMF_HYDROLASE_ACTIVITY_ACTING_ON_CARBON_NITROGEN_BUT_NOT_PEPTIDE_BONDS_IN_CYCLIC_AMIDINES	-0.0783286	-0.0130778	-4.29749	2.16039e-05	0.000241698	2.38545
GOBP_PROTEIN_CONTAINING_COMPLEX_ORGANIZATION	-0.0262129	-0.020486	-4.29597	2.17462e-05	0.000243032	2.37935
GOBP_CELLULAR_RESPONSE_TO_STEROL	0.092503	-0.0128472	4.29548	2.17925e-05	0.000243291	2.37737
GOBP_TRICARBOXYLIC_ACID_CYCLE	-0.128079	-0.0172844	-4.29377	2.19537e-05	0.00024479	2.37051
GOBP_NEGATIVE_REGULATION_OF_CARDIAC_MUSCLE_CONTRACTION	-0.141172	-0.0143102	-4.29356	2.19731e-05	0.00024479	2.36969
GOBP_ALPHA_BETA_T_CELL_PROLIFERATION	-0.123065	-0.0146986	-4.29327	2.20006e-05	0.000244837	2.36853
GOBP_CELLULAR_RESPONSE_TO_VIRUS	-0.0963384	0.00396575	-4.28986	2.23263e-05	0.000248128	2.35486
GOMF_SPHINGOSINE_1_PHOSPHATE_RECEPTOR_ACTIVITY	0.180109	-0.0203074	4.28969	2.23433e-05	0.000248128	2.35415
GOMF_RETINYL_PALMITATE_ESTERASE_ACTIVITY	0.173156	-0.0329953	4.28898	2.24113e-05	0.000248622	2.35132
GOMF_MHC_PROTEIN_COMPLEX_BINDING	-0.174796	-0.00964041	-4.28853	2.2455e-05	0.000248845	2.34951
GOBP_REGULATION_OF_SYNAPTIC_VESICLE_MEMBRANE_ORGANIZATION	0.14065	-0.0162327	4.28728	2.25767e-05	0.000249931	2.34449
GOBP_POSITIVE_REGULATION_OF_GONAD_DEVELOPMENT	0.125007	0.0329864	4.28679	2.26235e-05	0.000250186	2.34256
GOBP_EMBRYONIC_APPENDAGE_MORPHOGENESIS	0.0763513	-0.00955507	4.28641	2.2661e-05	0.000250242	2.34102
GOBP_INOSINE_METABOLIC_PROCESS	-0.184804	-0.021697	-4.28626	2.2676e-05	0.000250242	2.3404
GOBP_PROTEIN_LOCALIZATION_TO_CONDENSED_CHROMOSOME	-0.156226	-0.0105123	-4.28481	2.2818e-05	0.000251547	2.33459
GOMF_ACTIVIN_BINDING	0.126773	-0.0232384	4.28291	2.30046e-05	0.000253338	2.32702
GOBP_CONNECTIVE_TISSUE_DEVELOPMENT	0.0908612	-0.0182577	4.28093	2.32021e-05	0.000255248	2.31907
GOBP_CD8_POSITIVE_ALPHA_BETA_T_CELL_ACTIVATION	-0.153455	-0.0110763	-4.27839	2.3456e-05	0.000257771	2.30895
GOBP_PURINE_NUCLEOSIDE_BIOSYNTHETIC_PROCESS	-0.147046	-0.0262	-4.27756	2.35407e-05	0.000258433	2.3056
GOBP_POSITIVE_REGULATION_OF_SYNAPTIC_TRANSMISSION_CHOLINERGIC	0.177503	-0.0181275	4.27687	2.36106e-05	0.000258931	2.30284
GOBP_REGULATION_OF_IMMUNE_RESPONSE	-0.0978972	-0.0131519	-4.27593	2.37061e-05	0.000259709	2.29909
GOBP_GASTRULATION	0.0747742	-0.0135247	4.27556	2.37437e-05	0.000259851	2.29761
GOCC_G_PROTEIN_COUPLED_RECEPTOR_COMPLEX	0.133093	0.000169202	4.27353	2.39516e-05	0.000261701	2.28951
GOBP_POSITIVE_REGULATION_OF_PROTEIN_KINASE_A_SIGNALING	0.128	0.0177655	4.27342	2.39624e-05	0.000261701	2.28909
GOBP_REGULATION_OF_CARDIAC_EPITHELIAL_TO_MESENCHYMAL_TRANSITION	0.161001	-0.0238168	4.27279	2.40273e-05	0.000262138	2.28658
GOBP_AXIAL_MESODERM_DEVELOPMENT	0.132802	-0.00472942	4.27018	2.42987e-05	0.000264826	2.27613
GOMF_1_PHOSPHATIDYLINOSITOL_3_KINASE_ACTIVITY	-0.15092	-0.00972245	-4.26887	2.4435e-05	0.000266036	2.27093
GOCC_NEURON_TO_NEURON_SYNAPSE	0.063448	-0.0120726	4.26835	2.44895e-05	0.000266355	2.26886
GOBP_RETINA_VASCULATURE_DEVELOPMENT_IN_CAMERA_TYPE_EYE	0.148533	-0.0228185	4.26686	2.46474e-05	0.000267796	2.26289
GOMF_MALATE_DEHYDROGENASE_ACTIVITY	-0.150838	-0.00804136	-4.26409	2.4942e-05	0.000270718	2.25184
GOCC_PWP2P_CONTAINING_SUBCOMPLEX_OF_90S_PRERIBOSOME	-0.191814	-0.0111269	-4.26259	2.51027e-05	0.000272182	2.24587
GOMF_CHEMOKINE_ACTIVITY	-0.132182	-0.0107411	-4.26172	2.51965e-05	0.000272919	2.2424
GOBP_RENAL_SODIUM_EXCRETION	0.122442	0.0106703	4.26121	2.52516e-05	0.000273236	2.24037
GOBP_ODONTOBLAST_DIFFERENTIATION	0.165712	0.00613608	4.26027	2.53536e-05	0.000274058	2.23662
GOBP_EPINEPHRINE_TRANSPORT	0.130906	-0.0136223	4.25899	2.54926e-05	0.000274972	2.23154
GOBP_EMBRYO_DEVELOPMENT	0.0510331	-0.0126032	4.25899	2.54926e-05	0.000274972	2.23154
GOBP_NLS_BEARING_PROTEIN_IMPORT_INTO_NUCLEUS	-0.117306	0.0218495	-4.25877	2.55164e-05	0.000274972	2.23067
GOBP_POSITIVE_REGULATION_OF_IMMUNE_EFFECTOR_PROCESS	-0.103962	-0.0141715	-4.25688	2.57236e-05	0.000276922	2.22315
GOMF_MONOCARBOXYLATE_SODIUM_SYMPORTER_ACTIVITY	0.0885802	0.0311595	4.25437	2.60015e-05	0.000279412	2.21317
GOBP_VENTRICULAR_CARDIAC_MUSCLE_TISSUE_DEVELOPMENT	0.0845745	0.00213883	4.25419	2.60215e-05	0.000279412	2.21245
GOBP_REGULATION_OF_LUTEINIZING_HORMONE_SECRETION	0.135229	0.0409549	4.25408	2.60343e-05	0.000279412	2.21199
GOBP_REGULATION_OF_HISTONE_UBIQUITINATION	-0.135317	-0.0225591	-4.25176	2.62941e-05	0.000281913	2.20277
GOBP_NEGATIVE_REGULATION_OF_CELL_CHEMOTAXIS_TO_FIBROBLAST_GROWTH_FACTOR	-0.253954	0.0032256	-4.25111	2.6367e-05	0.000282408	2.20019
GOMF_NUCLEOTIDE_RECEPTOR_ACTIVITY	-0.139328	-0.000973321	-4.24981	2.65136e-05	0.00028369	2.19504
GOBP_FLAVONE_METABOLIC_PROCESS	-0.171682	0.015687	-4.24846	2.66673e-05	0.000285046	2.18967
GOBP_NEGATIVE_REGULATION_OF_PATHWAY_RESTRICTED_SMAD_PROTEIN_PHOSPHORYLATION	0.149811	-0.0087437	4.24684	2.6853e-05	0.00028674	2.18322
GOCC_GABA_ERGIC_SYNAPSE	0.0787058	0.02495	4.24539	2.70193e-05	0.000288224	2.17748
GOBP_POLYOL_METABOLIC_PROCESS	-0.0616644	-0.0162815	-4.24466	2.71036e-05	0.000288831	2.17459
GOBP_NEGATIVE_REGULATION_OF_METALLOPEPTIDASE_ACTIVITY	0.19336	-0.0308216	4.24321	2.72725e-05	0.000290338	2.16881
GOBP_TRYPTOPHAN_CATABOLIC_PROCESS	-0.148852	-0.00222692	-4.24281	2.73192e-05	0.000290375	2.16722
GOBP_NODAL_SIGNALING_PATHWAY	0.0982878	0.014177	4.2427	2.7331e-05	0.000290375	2.16682
GOBP_ATRIAL_SEPTUM_MORPHOGENESIS	0.123092	0.0202999	4.24192	2.74232e-05	0.000291062	2.16369
GOBP_ANTIGEN_PROCESSING_AND_PRESENTATION_OF_ENDOGENOUS_ANTIGEN	-0.155602	-0.0145804	-4.24085	2.75478e-05	0.00029209	2.15948
GOBP_RESPONSE_TO_VITAMIN_A	0.0837026	0.0287811	4.23948	2.77095e-05	0.00029351	2.15404
GOBP_NUCLEOBASE_CONTAINING_SMALL_MOLECULE_METABOLIC_PROCESS	-0.0516083	-0.0157354	-4.23893	2.7775e-05	0.000293908	2.15185
GOBP_CELLULAR_COPPER_ION_HOMEOSTASIS	0.0895338	-0.0293533	4.23849	2.78271e-05	0.000294049	2.15011
GOBP_POSITIVE_REGULATION_OF_RESPONSE_TO_INTERFERON_GAMMA	-0.151431	0.00128588	-4.23835	2.78441e-05	0.000294049	2.14954
GOBP_SPINAL_CORD_MOTOR_NEURON_DIFFERENTIATION	0.0775189	0.0191746	4.23798	2.78872e-05	0.00029421	2.1481
GOMF_TELOMERASE_INHIBITOR_ACTIVITY	-0.168858	-0.0284502	-4.2369	2.80163e-05	0.000294806	2.14381
GOCC_PHOSPHATASE_COMPLEX	-0.0678912	-0.0150195	-4.23681	2.80276e-05	0.000294806	2.14344
GOMF_HYDROLASE_ACTIVITY_ACTING_ON_ACID_ANHYDRIDES	-0.0392184	-0.0236044	-4.23671	2.80386e-05	0.000294806	2.14307
GOBP_RESPONSE_TO_STEROL	0.0846069	-0.0172886	4.23657	2.80555e-05	0.000294806	2.14251
GOBP_DEADENYLATION_DEPENDENT_DECAPPING_OF_NUCLEAR_TRANSCRIBED_MRNA	-0.11517	-0.0215633	-4.23609	2.81133e-05	0.00029512	2.1406
GOCC_KINETOCHORE_MICROTUBULE	-0.098557	-0.0264245	-4.23448	2.83066e-05	0.000296854	2.13423
GOBP_STEROID_HORMONE_SECRETION	0.0897439	-0.00764014	4.23301	2.84844e-05	0.000298421	2.12842
GOMF_HYDROLASE_ACTIVITY_HYDROLYZING_N_GLYCOSYL_COMPOUNDS	-0.0755355	-0.0186288	-4.23209	2.85962e-05	0.000299296	2.12477
GOBP_CELLULAR_RESPONSE_TO_STRESS	-0.0306258	-0.0247205	-4.23088	2.8744e-05	0.000300544	2.11999
GOBP_REGULATION_OF_CYTOPLASMIC_MRNA_PROCESSING_BODY_ASSEMBLY	-0.156564	-0.0195355	-4.23028	2.88175e-05	0.000301014	2.11762
GOBP_ESTABLISHMENT_OF_PLANAR_POLARITY_INVOLVED_IN_NEURAL_TUBE_CLOSURE	0.125279	-0.0257127	4.22952	2.89117e-05	0.000301699	2.11458
GOBP_NEGATIVE_REGULATION_OF_PHOSPHOLIPID_METABOLIC_PROCESS	0.155439	-0.0281354	4.22859	2.90262e-05	0.000302596	2.11091
GOBP_REGULATION_OF_DEVELOPMENTAL_GROWTH	0.0689317	-0.00699512	4.22835	2.90555e-05	0.000302602	2.10997
GOBP_POSITIVE_REGULATION_OF_CHOLESTEROL_EFFLUX	0.105878	-0.0133866	4.22658	2.9276e-05	0.000304597	2.10295
GOCC_TRANSFERASE_COMPLEX_TRANSFERRING_PHOSPHORUS_CONTAINING_GROUPS	-0.053002	-0.02635	-4.22569	2.93868e-05	0.00030516	2.09944
GOBP_NEGATIVE_REGULATION_OF_T_CELL_MEDIATED_CYTOTOXICITY	-0.186524	-0.00136052	-4.22568	2.93879e-05	0.00030516	2.09941
GOBP_ORGANELLE_LOCALIZATION	-0.0383441	-0.0238303	-4.22476	2.9503e-05	0.000306054	2.09577
GOBP_CELL_GROWTH	0.0556585	-0.0162789	4.22382	2.96216e-05	0.000306982	2.09205
GOBP_SPINAL_CORD_MOTOR_NEURON_CELL_FATE_SPECIFICATION	0.128383	0.0271311	4.2233	2.96872e-05	0.000307253	2.08999
GOBP_REGULATION_OF_TOLL_LIKE_RECEPTOR_7_SIGNALING_PATHWAY	-0.165155	-0.00833153	-4.22315	2.9706e-05	0.000307253	2.08941
GOBP_DIRECT_OSSIFICATION	0.177323	-0.00659417	4.22246	2.97935e-05	0.000307759	2.08668
GOBP_REGULATION_OF_T_CELL_RECEPTOR_SIGNALING_PATHWAY	-0.106377	-0.0274617	-4.2223	2.98132e-05	0.000307759	2.08606
GOBP_REGULATION_OF_WNT_SIGNALING_PATHWAY	0.066625	-0.0193261	4.22099	2.99794e-05	0.000309172	2.0809
GOCC_POSTSYNAPTIC_SPECIALIZATION_MEMBRANE	0.0680561	0.0249678	4.22016	3.00864e-05	0.000309546	2.07759
GOBP_RESPONSE_TO_INTERLEUKIN_12	-0.149353	-0.0316433	-4.22006	3.00989e-05	0.000309546	2.0772
GOBP_NEURON_PROJECTION_ARBORIZATION	0.0950246	-0.00955123	4.22002	3.01037e-05	0.000309546	2.07705
GOBP_POSITIVE_REGULATION_OF_CELL_CYCLE_G2_M_PHASE_TRANSITION	-0.104724	-0.0218302	-4.21772	3.03996e-05	0.000312284	2.06797
GOBP_T_CELL_MEDIATED_CYTOTOXICITY	-0.135091	-0.0144784	-4.21657	3.05479e-05	0.000313502	2.06345
GOBP_POSITIVE_REGULATION_OF_CILIUM_MOVEMENT	-0.0926919	0.0398822	-4.2154	3.07004e-05	0.000314761	2.05882
GOBP_EMBRYONIC_CRANIAL_SKELETON_MORPHOGENESIS	0.0986278	-0.0105457	4.21472	3.07889e-05	0.000315362	2.05615
GOBP_REGULATION_OF_PROTEIN_FOLDING	0.129566	-0.0236779	4.21379	3.09104e-05	0.000316014	2.05249
GOBP_POSITIVE_REGULATION_OF_OXIDATIVE_STRESS_INDUCED_CELL_DEATH	-0.0970468	-0.0208986	-4.21378	3.09125e-05	0.000316014	2.05243
GOBP_ESTABLISHMENT_OF_PROTEIN_LOCALIZATION	-0.0265506	-0.0223597	-4.21329	3.09761e-05	0.000316358	2.05052
GOBP_CELL_CELL_SIGNALING_BY_WNT	0.0662917	-0.0187038	4.21146	3.12179e-05	0.000318211	2.0433
GOBP_CARDIAC_CHAMBER_DEVELOPMENT	0.0815436	-0.0113968	4.21124	3.12471e-05	0.000318211	2.04243
GOBP_POSITIVE_REGULATION_OF_SMOOTH_MUSCLE_CELL_APOPTOTIC_PROCESS	-0.0973842	-0.0211163	-4.21123	3.1248e-05	0.000318211	2.0424
GOBP_RESPONSE_TO_VIRUS	-0.075878	-0.0104285	-4.21051	3.13441e-05	0.000318782	2.03955
GOBP_NUCLEOSIDE_MONOPHOSPHATE_CATABOLIC_PROCESS	-0.112152	-0.00269132	-4.21036	3.13645e-05	0.000318782	2.03895
GOCC_MIDBODY	-0.0511024	-0.0280608	-4.20868	3.1589e-05	0.000320755	2.03233
GOBP_REGULATION_OF_GAMMA_AMINOBUTYRIC_ACID_SECRETION	0.13255	-0.00279359	4.20776	3.17124e-05	0.000321698	2.0287
GOBP_DEFENSE_RESPONSE_TO_SYMBIONT	-0.0783238	-0.0098458	-4.20677	3.18457e-05	0.000322622	2.02481
GOBP_POSITIVE_REGULATION_BY_HOST_OF_VIRAL_GENOME_REPLICATION	-0.150635	-0.0156766	-4.20644	3.18897e-05	0.000322622	2.02353
GOMF_COPPER_ION_BINDING	0.0788442	-0.00551641	4.2064	3.18953e-05	0.000322622	2.02337
GOCC_CYTOLYTIC_GRANULE	-0.146412	-0.0207449	-4.206	3.1949e-05	0.000322856	2.0218
GOBP_NEGATIVE_REGULATION_OF_NERVOUS_SYSTEM_PROCESS	-0.0948658	0.0146863	-4.20293	3.23674e-05	0.000326772	2.00972
GOBP_CELLULAR_RESPONSE_TO_GLUCAGON_STIMULUS	-0.104412	0.0547701	-4.20203	3.24916e-05	0.000327711	2.00617
GOBP_REGULATION_OF_COLLAGEN_FIBRIL_ORGANIZATION	0.172327	-0.0179485	4.20163	3.25463e-05	0.000327949	2.00461
GOBP_POSITIVE_REGULATION_OF_ACROSOME_REACTION	0.0918256	0.0501285	4.19873	3.29486e-05	0.000331687	1.9932
GOBP_RESPONSE_TO_UV	-0.0463388	-0.0275729	-4.19749	3.31226e-05	0.00033312	1.98831
GOBP_CELL_CELL_ADHESION_VIA_PLASMA_MEMBRANE_ADHESION_MOLECULES	0.0895891	0.0073057	4.19585	3.33529e-05	0.000335118	1.98188
GOCC_SITE_OF_POLARIZED_GROWTH	0.0756283	-0.0182157	4.19389	3.36301e-05	0.000337581	1.97419
GOBP_CELLULAR_DETOXIFICATION_OF_ALDEHYDE	-0.144017	-0.014894	-4.19214	3.38792e-05	0.000339758	1.96734
GOBP_ATRIAL_CARDIAC_MUSCLE_CELL_TO_AV_NODE_CELL_SIGNALING	0.113261	-0.0210109	4.19074	3.40803e-05	0.000341451	1.96185
GOBP_POSTSYNAPTIC_SPECIALIZATION_ORGANIZATION	0.102303	-0.0128691	4.19035	3.41364e-05	0.000341688	1.96032
GOBP_EMBRYONIC_DIGIT_MORPHOGENESIS	0.0711596	-0.0205323	4.18718	3.45978e-05	0.000345978	1.94786
GOBP_REGULATION_OF_NEURON_PROJECTION_ARBORIZATION	0.107156	-0.0206493	4.18661	3.46802e-05	0.000346473	1.94565
GOBP_REGULATION_OF_MYELOID_DENDRITIC_CELL_ACTIVATION	-0.202641	-0.00136728	-4.18614	3.47494e-05	0.000346577	1.9438
GOMF_RETINOL_BINDING	0.115604	0.00745912	4.18609	3.47562e-05	0.000346577	1.94362
GOBP_SYNAPTIC_TRANSMISSION_CHOLINERGIC	0.0846855	0.00662957	4.18466	3.49678e-05	0.000348357	1.93799
GOBP_RESPONSE_TO_DISACCHARIDE	0.122953	0.00448078	4.18436	3.50118e-05	0.000348466	1.93682
GOBP_ENDOCARDIUM_MORPHOGENESIS	0.154691	-0.0272693	4.18401	3.50637e-05	0.000348654	1.93545
GOBP_REGULATION_OF_CENTRIOLE_REPLICATION	-0.128983	-0.0186354	-4.18339	3.51547e-05	0.00034923	1.93304
GOBP_REGULATION_OF_PRODUCTION_OF_SMALL_RNA_INVOLVED_IN_GENE_SILENCING_BY_RNA	-0.0854748	-0.0196399	-4.18311	3.51963e-05	0.000349314	1.93194
GOBP_CELL_MORPHOGENESIS_INVOLVED_IN_NEURON_DIFFERENTIATION	0.073674	-0.00828467	4.18239	3.53043e-05	0.000350057	1.9291
GOBP_ANTIMICROBIAL_HUMORAL_IMMUNE_RESPONSE_MEDIATED_BY_ANTIMICROBIAL_PEPTIDE	-0.0895693	0.0242457	-4.18173	3.54028e-05	0.000350704	1.92651
GOBP_7_METHYLGUANOSINE_RNA_CAPPING	-0.162701	-0.0212651	-4.1813	3.54661e-05	0.000351002	1.92485
GOMF_Y_FORM_DNA_BINDING	-0.172082	-0.021568	-4.18058	3.55749e-05	0.000351748	1.92201
GOBP_OXALOACETATE_METABOLIC_PROCESS	-0.140086	-0.0164688	-4.17999	3.56628e-05	0.000352287	1.91972
GOMF_C_C_CHEMOKINE_BINDING	-0.159097	-0.00253144	-4.17779	3.59951e-05	0.000355236	1.91112
GOBP_PIGMENT_GRANULE_ORGANIZATION	-0.0628625	-0.0308038	-4.17713	3.60953e-05	0.000355728	1.90853
GOBP_VENTRICULAR_SEPTUM_MORPHOGENESIS	0.115707	-0.0215282	4.17702	3.61123e-05	0.000355728	1.9081
GOBP_ZINC_ION_IMPORT_INTO_ORGANELLE	-0.16209	-0.0162398	-4.17545	3.6352e-05	0.000357575	1.90196
GOMF_IMMUNE_RECEPTOR_ACTIVITY	-0.135344	-0.00669932	-4.17535	3.63676e-05	0.000357575	1.90156
GOBP_REGULATION_OF_INTRINSIC_APOPTOTIC_SIGNALING_PATHWAY_BY_P53_CLASS_MEDIATOR	-0.101394	-0.0229961	-4.17455	3.64901e-05	0.000358446	1.89844
GOBP_DENTINOGENESIS	0.158283	0.00502301	4.17274	3.677e-05	0.000360733	1.89135
GOBP_MOTOR_NEURON_AXON_GUIDANCE	0.0986185	-0.000475873	4.1726	3.67914e-05	0.000360733	1.89081
GOBP_CELLULAR_COMPONENT_MORPHOGENESIS	0.0719758	-0.00720635	4.1689	3.73692e-05	0.000365614	1.87635
GOBP_POSITIVE_REGULATION_OF_PHOSPHOPROTEIN_PHOSPHATASE_ACTIVITY	-0.120526	-0.0204033	-4.16878	3.73871e-05	0.000365614	1.87591
GOMF_GTP_DEPENDENT_PROTEIN_BINDING	-0.0877705	-0.0292859	-4.16874	3.73931e-05	0.000365614	1.87576
GOBP_POSITIVE_REGULATION_OF_IMMUNE_RESPONSE	-0.0973351	-0.0102525	-4.16838	3.74503e-05	0.000365834	1.87434
GOMF_NEUROLIGIN_FAMILY_PROTEIN_BINDING	0.16997	0.00255154	4.16772	3.75548e-05	0.000366515	1.87175
GOBP_LEUKOCYTE_MEDIATED_IMMUNITY	-0.109423	-0.0113423	-4.16594	3.7837e-05	0.000368929	1.86481
GOBP_NEGATIVE_REGULATION_OF_MEIOTIC_NUCLEAR_DIVISION	-0.120684	0.0179848	-4.16522	3.79508e-05	0.000369696	1.86202
GOCC_POSTSYNAPTIC_DENSITY_MEMBRANE	0.0714631	0.0209421	4.16496	3.79928e-05	0.000369764	1.861
GOBP_LYMPHOCYTE_MEDIATED_IMMUNITY	-0.112146	-0.00966516	-4.1642	3.81152e-05	0.000370613	1.85801
GOBP_POSTSYNAPSE_TO_NUCLEUS_SIGNALING_PATHWAY	-0.110911	-0.016453	-4.16351	3.82251e-05	0.00037134	1.85534
GOBP_POSITIVE_REGULATION_OF_VASCULAR_PERMEABILITY	0.100971	-0.0228389	4.16198	3.84724e-05	0.000373109	1.84936
GOMF_NON_MEMBRANE_SPANNING_PROTEIN_TYROSINE_PHOSPHATASE_ACTIVITY	-0.105647	-0.0324156	-4.16194	3.8478e-05	0.000373109	1.84922
GOBP_POSITIVE_REGULATION_OF_ADAPTIVE_IMMUNE_RESPONSE	-0.105304	-0.0193639	-4.16043	3.87236e-05	0.000375146	1.84332
GOCC_CHROMOSOME_CENTROMERIC_REGION	-0.0967105	-0.0223785	-4.15962	3.88548e-05	0.000376071	1.84018
GOBP_T_CELL_TOLERANCE_INDUCTION	-0.151884	-0.00410318	-4.1588	3.89898e-05	0.000377033	1.83697
GOMF_D_LOOP_DNA_BINDING	-0.172882	-0.0223124	-4.15843	3.90498e-05	0.000377267	1.83554
GOMF_ADENYLYLTRANSFERASE_ACTIVITY	-0.0801801	-0.018902	-4.15693	3.92959e-05	0.000379297	1.82971
GOBP_SYNAPSE_ASSEMBLY	0.0841042	0.00317315	4.15664	3.9344e-05	0.000379415	1.82858
GOMF_NARROW_PORE_CHANNEL_ACTIVITY	0.103033	0.0217885	4.15587	3.94723e-05	0.000380304	1.82556
GOBP_POST_TRANSCRIPTIONAL_REGULATION_OF_GENE_EXPRESSION	-0.0530872	-0.0205545	-4.15411	3.97644e-05	0.000382609	1.81872
GOBP_PRENYLATION	-0.10224	-0.0102534	-4.15399	3.97841e-05	0.000382609	1.81826
GOBP_CEREBELLAR_PURKINJE_CELL_GRANULE_CELL_PRECURSOR_CELL_SIGNALING_INVOLVED_IN_REGULATION_OF_GRANULE_CELL_PRECURSOR_CELL_PROLIFERATION	0.149976	0.0306759	4.15315	3.99247e-05	0.000383052	1.81499
GOBP_POSITIVE_REGULATION_OF_GLYCOGEN_STARCH_SYNTHASE_ACTIVITY	0.156276	0.0112789	4.15309	3.99349e-05	0.000383052	1.81475
GOCC_ER_TO_GOLGI_TRANSPORT_VESICLE_MEMBRANE	-0.108603	-0.0236381	-4.15306	3.99391e-05	0.000383052	1.81465
GOBP_POSTSYNAPTIC_MEMBRANE_ASSEMBLY	0.13961	-0.0285869	4.15271	3.9998e-05	0.000383269	1.81329
GOBP_MODULATION_OF_PROCESS_OF_ANOTHER_ORGANISM	-0.117563	0.0315125	-4.15154	4.01947e-05	0.000384722	1.80874
GOBP_POSITIVE_REGULATION_OF_LAMELLIPODIUM_ASSEMBLY	-0.107341	-0.00756694	-4.15138	4.02226e-05	0.000384722	1.80809
GOBP_NEGATIVE_REGULATION_OF_NODAL_SIGNALING_PATHWAY	0.139956	0.0101477	4.15074	4.03302e-05	0.000385402	1.80561
GOBP_REPLICATION_FORK_PROCESSING	-0.121755	-0.0149058	-4.15	4.04562e-05	0.000386256	1.80272
GOBP_NEGATIVE_REGULATION_OF_PLASMINOGEN_ACTIVATION	0.167141	-0.0148879	4.14906	4.06146e-05	0.000387418	1.7991
GOBP_REGULATION_OF_NEUROTRANSMITTER_UPTAKE	0.109868	0.00543813	4.14819	4.07633e-05	0.000387896	1.79571
GOBP_POSITIVE_REGULATION_OF_SYNAPTIC_TRANSMISSION	0.0727511	-0.0103103	4.14818	4.07651e-05	0.000387896	1.79567
GOBP_MYELOID_CELL_HOMEOSTASIS	-0.0603805	-0.0234747	-4.14794	4.08069e-05	0.000387896	1.79472
GOBP_NEGATIVE_REGULATION_OF_MITOTIC_CELL_CYCLE	-0.0627227	-0.0243207	-4.1479	4.08131e-05	0.000387896	1.79458
GOBP_ADULT_BEHAVIOR	0.0599086	0.0104545	4.14769	4.08486e-05	0.000387896	1.79377
GOMF_DOUBLE_STRANDED_RNA_BINDING	-0.0883968	-0.0181247	-4.14643	4.10654e-05	0.000389604	1.78886
GOBP_POSITIVE_REGULATION_OF_MEMORY_T_CELL_DIFFERENTIATION	-0.140281	-0.0148846	-4.1451	4.12953e-05	0.000391433	1.78368
GOBP_TETRAHYDROFOLATE_BIOSYNTHETIC_PROCESS	-0.163849	-0.0162731	-4.14285	4.16852e-05	0.000394549	1.77497
GOBP_OUTFLOW_TRACT_MORPHOGENESIS	0.102451	-0.0158372	4.14277	4.16987e-05	0.000394549	1.77467
GOBP_P_BODY_ASSEMBLY	-0.108703	-0.0222553	-4.14131	4.19544e-05	0.000396612	1.769
GOBP_POSITIVE_REGULATION_OF_PRODUCTION_OF_MOLECULAR_MEDIATOR_OF_IMMUNE_RESPONSE	-0.0948564	-0.0123446	-4.1405	4.20974e-05	0.000397608	1.76584
GOBP_B_CELL_RECEPTOR_SIGNALING_PATHWAY	-0.140062	-0.016562	-4.13924	4.23202e-05	0.000399354	1.76095
GOBP_AXON_DEVELOPMENT	0.0784178	-0.00776035	4.13787	4.25624e-05	0.000400531	1.75566
GOBP_CELLULAR_RESPONSE_TO_INTERFERON_BETA	-0.106526	0.00832214	-4.13787	4.25636e-05	0.000400531	1.75563
GOBP_REGULATION_OF_DEOXYRIBONUCLEASE_ACTIVITY	-0.104949	-0.0332843	-4.13783	4.25695e-05	0.000400531	1.7555
GOBP_VESICLE_BUDDING_FROM_MEMBRANE	-0.0629382	-0.0307689	-4.13768	4.25968e-05	0.000400531	1.75491
GOBP_NEGATIVE_REGULATION_OF_APOPTOTIC_PROCESS_INVOLVED_IN_DEVELOPMENT	0.1253	-0.0047178	4.13397	4.32624e-05	0.0004062	1.74053
GOCC_CATENIN_COMPLEX	0.0938864	0.023209	4.13389	4.32766e-05	0.0004062	1.74023
GOBP_REGULATION_OF_CHOLESTEROL_EFFLUX	0.0890527	-0.0157408	4.13367	4.3316e-05	0.000406208	1.73939
GOBP_CHONDROCYTE_DIFFERENTIATION	0.10386	-0.0202292	4.13342	4.33627e-05	0.000406284	1.73839
GOBP_REGULATION_OF_TOLERANCE_INDUCTION	-0.148902	-0.0169177	-4.13291	4.34545e-05	0.000406784	1.73643
GOMF_MYOSIN_HEAVY_CHAIN_BINDING	0.119094	-0.0128704	4.13206	4.36089e-05	0.000407867	1.73314
GOBP_CD4_POSITIVE_ALPHA_BETA_T_CELL_PROLIFERATION	-0.109941	-0.0125241	-4.13103	4.37976e-05	0.000409269	1.72914
GOMF_1_ACYLGLYCEROPHOSPHOCHOLINE_O_ACYLTRANSFERASE_ACTIVITY	-0.140669	-0.0272765	-4.12977	4.40291e-05	0.000410932	1.72425
GOBP_ATRIOVENTRICULAR_VALVE_DEVELOPMENT	0.11043	-0.0133619	4.12957	4.40657e-05	0.000410932	1.72348
GOMF_SODIUM_CHANNEL_ACTIVITY	0.0853464	0.00702608	4.12942	4.40925e-05	0.000410932	1.72292
GOBP_TETRAHYDROFOLATE_METABOLIC_PROCESS	-0.135528	-0.0225983	-4.12906	4.4159e-05	0.000411189	1.72152
GOBP_REGULATION_OF_PIGMENT_CELL_DIFFERENTIATION	-0.138776	-0.000909097	-4.12848	4.4266e-05	0.000411822	1.71927
GOBP_POSTSYNAPTIC_DENSITY_PROTEIN_95_CLUSTERING	0.152728	-0.0187304	4.12806	4.43434e-05	0.000412178	1.71766
GOBP_POSTSYNAPSE_ASSEMBLY	0.104493	-0.000770239	4.12748	4.44512e-05	0.000412817	1.7154
GOBP_POSITIVE_REGULATION_OF_CALCIUM_ION_IMPORT_ACROSS_PLASMA_MEMBRANE	-0.13294	0.00931222	-4.12675	4.45861e-05	0.000413706	1.7126
GOBP_POSITIVE_REGULATION_OF_PROTEIN_POLYUBIQUITINATION	-0.125179	-0.00493513	-4.12638	4.46561e-05	0.000413991	1.71114
GOBP_REGULATION_OF_DENDRITE_DEVELOPMENT	0.0582578	-0.0118998	4.12561	4.47989e-05	0.000414951	1.70818
GOBP_CONVERGENT_EXTENSION	0.107825	-0.0286709	4.12406	4.50889e-05	0.00041727	1.7022
GOCC_CONDENSED_CHROMOSOME_CENTROMERIC_REGION	-0.0941915	-0.0229068	-4.12372	4.51544e-05	0.00041751	1.70085
GOBP_REGULATION_OF_T_CELL_CHEMOTAXIS	-0.134979	-0.00962136	-4.123	4.52888e-05	0.000418386	1.6981
GOBP_DEFENSE_RESPONSE_TO_OTHER_ORGANISM	-0.0821011	-0.00268434	-4.12216	4.54475e-05	0.000419485	1.69486
GOBP_URONIC_ACID_METABOLIC_PROCESS	-0.119041	0.044819	-4.12099	4.56703e-05	0.000421164	1.69032
GOBP_BRANCHED_CHAIN_AMINO_ACID_CATABOLIC_PROCESS	-0.135844	-0.0251544	-4.12079	4.57093e-05	0.000421164	1.68953
GOBP_GASTRULATION_WITH_MOUTH_FORMING_SECOND	0.0944979	-0.0102978	4.12012	4.58365e-05	0.000421967	1.68696
GOBP_PURINE_RIBONUCLEOSIDE_SALVAGE	-0.16842	-0.0152788	-4.11889	4.6072e-05	0.000423766	1.68221
GOBP_VIRAL_GENOME_REPLICATION	-0.0748742	-0.0193173	-4.11851	4.61458e-05	0.000424075	1.68073
GOBP_CHOLESTEROL_CATABOLIC_PROCESS	0.123692	0.0108598	4.11625	4.65822e-05	0.000427713	1.672
GOCC_PHOSPHATIDYLINOSITOL_3_KINASE_COMPLEX_CLASS_I	-0.142901	-0.0148502	-4.11543	4.674e-05	0.000428789	1.66887
GOMF_INSULIN_LIKE_GROWTH_FACTOR_BINDING	0.124548	-0.00982411	4.11469	4.68847e-05	0.000429742	1.666
GOBP_REGULATION_OF_DNA_RECOMBINATION	-0.0677112	-0.0172459	-4.11397	4.70261e-05	0.000430426	1.66321
GOBP_REGULATION_OF_ATRIAL_CARDIAC_MUSCLE_CELL_MEMBRANE_DEPOLARIZATION	0.148792	0.0338	4.11389	4.70408e-05	0.000430426	1.66292
GOCC_NLS_DEPENDENT_PROTEIN_NUCLEAR_IMPORT_COMPLEX	-0.131142	-0.0199211	-4.11236	4.73422e-05	0.000432529	1.657
GOBP_CORONARY_VASCULATURE_DEVELOPMENT	0.0988212	-0.0198765	4.1123	4.73528e-05	0.000432529	1.6568
GOBP_REGULATION_OF_PROTEIN_UBIQUITINATION	-0.047231	-0.027803	-4.10996	4.78166e-05	0.000436388	1.64776
GOBP_REGULATION_OF_SYNAPTIC_TRANSMISSION_CHOLINERGIC	0.159812	-0.0223575	4.10964	4.78792e-05	0.000436582	1.64655
GOBP_REGULATION_OF_ENDOPLASMIC_RETICULUM_TUBULAR_NETWORK_ORGANIZATION	-0.166215	-0.013298	-4.10941	4.79258e-05	0.000436629	1.64565
GOMF_RIBOSOMAL_SMALL_SUBUNIT_BINDING	-0.136143	-0.00994268	-4.10896	4.80153e-05	0.000437068	1.64392
GOBP_REGULATION_OF_ARP2_3_COMPLEX_MEDIATED_ACTIN_NUCLEATION	-0.0848501	-0.0157097	-4.10849	4.81102e-05	0.000437554	1.64209
GOBP_CELLULAR_MAGNESIUM_ION_HOMEOSTASIS	-0.133131	-0.0187739	-4.10802	4.82037e-05	0.000438027	1.64029
GOMF_3_PHOSPHOADENOSINE_5_PHOSPHOSULFATE_BINDING	0.108151	0.0208152	4.10524	4.87638e-05	0.000442734	1.62959
GOBP_PLATELET_DERIVED_GROWTH_FACTOR_RECEPTOR_BETA_SIGNALING_PATHWAY	0.144786	-0.0286764	4.10503	4.88057e-05	0.000442734	1.62879
GOBP_POSITIVE_REGULATION_OF_CELLULAR_AMIDE_METABOLIC_PROCESS	-0.0538346	-0.0185531	-4.10473	4.88664e-05	0.000442904	1.62764
GOBP_RECEPTOR_SIGNALING_PATHWAY_VIA_STAT	-0.0784381	0.00587866	-4.1033	4.91586e-05	0.00044517	1.62212
GOBP_POSITIVE_REGULATION_OF_MITOTIC_CELL_CYCLE_PHASE_TRANSITION	-0.0744613	-0.022242	-4.09952	4.99364e-05	0.0004516	1.60757
GOMF_PENTOSYLTRANSFERASE_ACTIVITY	-0.0602154	-0.0226523	-4.09943	4.99542e-05	0.0004516	1.60724
GOBP_MONOAMINE_TRANSPORT	0.0724403	0.000770703	4.09891	5.00621e-05	0.000452187	1.60525
GOBP_TORC1_SIGNALING	0.0745486	-0.0378409	4.09803	5.02463e-05	0.000453464	1.60184
GOBP_POSITIVE_REGULATION_OF_TYROSINE_PHOSPHORYLATION_OF_STAT_PROTEIN	-0.0894391	0.00600785	-4.09531	5.08147e-05	0.000458201	1.59142
GOBP_APOPTOTIC_DNA_FRAGMENTATION	-0.0869329	0.000226015	-4.09164	5.15937e-05	0.000464828	1.57733
GOBP_REGULATION_OF_TELOMERASE_ACTIVITY	-0.0782412	-0.0287356	-4.09009	5.19271e-05	0.000467433	1.57136
GOBP_SCHWANN_CELL_DIFFERENTIATION	0.0823702	-0.0164589	4.08987	5.19741e-05	0.000467457	1.57053
GOBP_T_CELL_APOPTOTIC_PROCESS	-0.0902063	-0.0172043	-4.0888	5.22051e-05	0.000469135	1.56642
GOBP_NUCLEOSIDE_CATABOLIC_PROCESS	-0.102574	-0.0192479	-4.08773	5.24375e-05	0.000470822	1.5623
GOBP_NEGATIVE_REGULATION_OF_PROTEIN_DEPHOSPHORYLATION	-0.079142	-0.0103664	-4.087	5.25949e-05	0.000471833	1.55953
GOBP_ENDOPLASMIC_RETICULUM_TUBULAR_NETWORK_ORGANIZATION	-0.118657	-0.0182871	-4.08489	5.30569e-05	0.000475574	1.55143
GOBP_REGULATION_OF_ASYMMETRIC_CELL_DIVISION	-0.142701	-0.000627808	-4.0838	5.32967e-05	0.000477318	1.54725
GOBP_RNA_PHOSPHODIESTER_BOND_HYDROLYSIS_EXONUCLEOLYTIC	-0.0868332	-0.0265313	-4.08215	5.36616e-05	0.000479646	1.54093
GOBP_CARDIAC_SEPTUM_MORPHOGENESIS	0.094882	-0.0108529	4.08201	5.3693e-05	0.000479646	1.54039
GOBP_TELOMERASE_HOLOENZYME_COMPLEX_ASSEMBLY	-0.17825	-0.00169051	-4.08201	5.36931e-05	0.000479646	1.54039
GOBP_POSITIVE_REGULATION_OF_MITOTIC_CELL_CYCLE	-0.0652827	-0.0251446	-4.08167	5.37676e-05	0.000479906	1.53911
GOBP_REGULATION_OF_NATURAL_KILLER_CELL_DIFFERENTIATION	-0.126064	0.00228024	-4.08086	5.39471e-05	0.000481101	1.53602
GOMF_ALPHA_GLUCOSIDASE_ACTIVITY	-0.131599	-0.0236926	-4.08066	5.39929e-05	0.000481103	1.53523
GOBP_ACTIVATION_OF_IMMUNE_RESPONSE	-0.0983605	-0.0129513	-4.08013	5.411e-05	0.000481525	1.53323
GOBP_BASEMENT_MEMBRANE_ORGANIZATION	0.138293	-0.0177382	4.08004	5.41316e-05	0.000481525	1.53286
GOMF_INTERLEUKIN_6_RECEPTOR_BINDING	-0.138834	-0.0145698	-4.07977	5.41908e-05	0.000481645	1.53185
GOBP_ESTABLISHMENT_OF_PLANAR_POLARITY_OF_EMBRYONIC_EPITHELIUM	0.122173	-0.0267819	4.07937	5.42808e-05	0.000482039	1.53031
GOBP_VESICLE_CARGO_LOADING	-0.10186	0.000294067	-4.07841	5.44979e-05	0.00048352	1.52661
GOCC_I_BAND	0.0805376	-0.00956782	4.07822	5.45392e-05	0.00048352	1.52591
GOCC_DNA_REPLICATION_FACTOR_C_COMPLEX	-0.191825	-0.0103317	-4.07793	5.46047e-05	0.000483694	1.5248
GOBP_APOPTOTIC_SIGNALING_PATHWAY	-0.0376497	-0.0210487	-4.07676	5.48692e-05	0.000485491	1.52033
GOMF_GAP_JUNCTION_CHANNEL_ACTIVITY_INVOLVED_IN_CELL_COMMUNICATION_BY_ELECTRICAL_COUPLING	0.137744	-0.00864542	4.07663	5.48996e-05	0.000485491	1.51981
GOBP_ACTIVATION_OF_JANUS_KINASE_ACTIVITY	-0.108392	0.00711682	-4.07627	5.49813e-05	0.000485598	1.51844
GOBP_MITOCHONDRIAL_DNA_REPLICATION	-0.127163	-0.0226413	-4.07617	5.50037e-05	0.000485598	1.51806
GOBP_TYPE_I_INTERFERON_PRODUCTION	-0.0804651	-0.0254863	-4.07294	5.57428e-05	0.000491497	1.5057
GOBP_NOREPINEPHRINE_TRANSPORT	0.0888887	0.00356785	4.07284	5.57652e-05	0.000491497	1.50533
GOBP_REGULATION_OF_ACROSOME_REACTION	0.0859175	0.0517499	4.06984	5.64597e-05	0.000496892	1.49387
GOBP_DENDRITIC_CELL_MIGRATION	-0.135008	-0.0117955	-4.06974	5.64831e-05	0.000496892	1.49349
GOMF_HORMONE_BINDING	0.0753844	0.0217119	4.06939	5.6565e-05	0.000496892	1.49214
GOBP_SOMITE_DEVELOPMENT	0.0590969	-0.00326066	4.06939	5.65657e-05	0.000496892	1.49213
GOBP_LEUCINE_TRANSPORT	0.140526	-0.014134	4.06735	5.70422e-05	0.000500662	1.48437
GOBP_REGULATION_OF_MAST_CELL_CHEMOTAXIS	0.153528	-0.0367704	4.0664	5.7267e-05	0.000502217	1.48073
GOCC_COMPLEX_OF_COLLAGEN_TRIMERS	0.168217	0.00554347	4.06424	5.77784e-05	0.00050628	1.4725
GOBP_REGULATION_OF_EPINEPHRINE_SECRETION	0.143062	-0.00521703	4.064	5.78362e-05	0.000506367	1.47157
GOCC_HOPS_COMPLEX	0.131173	-0.0386709	4.0634	5.79783e-05	0.00050719	1.4693
GOBP_NUCLEOSIDE_METABOLIC_PROCESS	-0.0817008	-0.0192888	-4.06199	5.83173e-05	0.000509733	1.4639
GOCC_OXOGLUTARATE_DEHYDROGENASE_COMPLEX	-0.150366	-0.0192145	-4.05994	5.88094e-05	0.000513608	1.45612
GOBP_NEGATIVE_REGULATION_OF_EPINEPHRINE_SECRETION	0.160174	-0.0262556	4.05926	5.89756e-05	0.000514634	1.45351
GOBP_DORSAL_AORTA_MORPHOGENESIS	0.138815	-0.0248685	4.05805	5.92692e-05	0.000516768	1.44892
GOCC_IMMUNOLOGICAL_SYNAPSE	-0.119514	-0.0241621	-4.05711	5.95005e-05	0.000518357	1.44531
GOBP_FC_EPSILON_RECEPTOR_SIGNALING_PATHWAY	-0.102895	-0.0260977	-4.0559	5.97965e-05	0.000520506	1.44072
GOBP_REGULATION_OF_GLYCOGEN_CATABOLIC_PROCESS	0.158136	-0.00629543	4.05482	6.00613e-05	0.000522051	1.43663
GOBP_DORSAL_AORTA_DEVELOPMENT	0.130941	-0.0259849	4.05478	6.0073e-05	0.000522051	1.43645
GOBP_INTERLEUKIN_23_PRODUCTION	-0.143061	-0.00844489	-4.05443	6.01578e-05	0.000522358	1.43514
GOBP_CELLULAR_AMINO_ACID_CATABOLIC_PROCESS	-0.069448	-0.0154054	-4.05219	6.07159e-05	0.00052677	1.4266
GOBP_INSULIN_LIKE_GROWTH_FACTOR_RECEPTOR_SIGNALING_PATHWAY	0.094161	0.00627496	4.05093	6.10304e-05	0.000528765	1.42182
GOBP_REGULATION_OF_GROWTH_HORMONE_RECEPTOR_SIGNALING_PATHWAY	-0.140982	-0.0194591	-4.05087	6.1046e-05	0.000528765	1.42158
GOBP_REGULATION_OF_GROWTH	0.0519459	-0.0135266	4.04974	6.13297e-05	0.000530786	1.41729
GOBP_COMMON_BILE_DUCT_DEVELOPMENT	0.140759	-0.0229955	4.04949	6.13919e-05	0.000530889	1.41635
GOCC_ANCHORED_COMPONENT_OF_PRESYNAPTIC_MEMBRANE	0.138401	0.0522966	4.04853	6.16356e-05	0.00053214	1.41268
GOBP_METANEPHRIC_LOOP_OF_HENLE_DEVELOPMENT	0.160353	0.0129457	4.04852	6.16375e-05	0.00053214	1.41266
GOCC_MICROFIBRIL	0.159402	-0.00846516	4.04782	6.18152e-05	0.000533239	1.40999
GOBP_ENUCLEATE_ERYTHROCYTE_DIFFERENTIATION	-0.100588	-0.0173306	-4.04761	6.18682e-05	0.000533259	1.4092
GOBP_PROTEIN_ADP_RIBOSYLATION	-0.0768464	-0.0191344	-4.04663	6.21166e-05	0.000534963	1.40549
GOBP_SMOOTHENED_SIGNALING_PATHWAY_INVOLVED_IN_VENTRAL_SPINAL_CORD_PATTERNING	0.162811	-0.0183133	4.04628	6.22081e-05	0.000535011	1.40413
GOBP_POSITIVE_REGULATION_OF_CALCIUM_MEDIATED_SIGNALING	-0.0891107	0.00214258	-4.04622	6.22236e-05	0.000535011	1.4039
GOBP_MITOTIC_CELL_CYCLE_PHASE_TRANSITION	-0.0592847	-0.0256338	-4.04517	6.24913e-05	0.000536875	1.39993
GOBP_NEGATIVE_REGULATION_OF_CELL_ADHESION_MOLECULE_PRODUCTION	0.130988	0.0278963	4.04475	6.25979e-05	0.000537354	1.39835
GOBP_NEGATIVE_REGULATION_OF_RECEPTOR_SIGNALING_PATHWAY_VIA_STAT	-0.0825653	-0.00383243	-4.04453	6.2655e-05	0.000537407	1.39751
GOBP_BILE_ACID_AND_BILE_SALT_TRANSPORT	-0.082147	0.00411296	-4.04314	6.3014e-05	0.000540047	1.39222
GOBP_MATURE_CONVENTIONAL_DENDRITIC_CELL_DIFFERENTIATION	-0.165108	0.0276001	-4.04253	6.31728e-05	0.000540969	1.38989
GOBP_PROTEIN_O_LINKED_MANNOSYLATION	0.0840692	-0.0349232	4.04216	6.32682e-05	0.000541331	1.38849
GOBP_REGULATION_OF_LYMPHOCYTE_APOPTOTIC_PROCESS	-0.0919721	-0.0134315	-4.04197	6.33178e-05	0.000541331	1.38777
GOBP_AUTOPHAGY_OF_NUCLEUS	0.0991556	-0.040401	4.03894	6.41093e-05	0.000547654	1.37628
GOBP_DERMATAN_SULFATE_METABOLIC_PROCESS	0.158712	-0.0198799	4.03847	6.42316e-05	0.000548255	1.37451
GOBP_INNATE_IMMUNE_RESPONSE	-0.0852978	-0.00389126	-4.03698	6.46257e-05	0.000550789	1.36885
GOMF_POSTSYNAPTIC_NEUROTRANSMITTER_RECEPTOR_ACTIVITY	0.0530976	0.0593587	4.03695	6.46329e-05	0.000550789	1.36875
GOBP_APOPTOTIC_PROCESS_INVOLVED_IN_HEART_MORPHOGENESIS	0.158472	0.0156367	4.03627	6.48148e-05	0.000551894	1.36615
GOBP_POSITIVE_REGULATION_OF_MAINTENANCE_OF_SISTER_CHROMATID_COHESION	-0.192837	-0.0161191	-4.03558	6.49962e-05	0.000552992	1.36357
GOBP_NEURON_PROJECTION_GUIDANCE	0.0827994	-0.00315595	4.03441	6.53102e-05	0.000555216	1.35911
GOBP_ER_NUCLEUS_SIGNALING_PATHWAY	-0.0758143	-0.0231173	-4.0334	6.55805e-05	0.000557064	1.35529
GOBP_REGULATION_OF_INTRINSIC_APOPTOTIC_SIGNALING_PATHWAY_IN_RESPONSE_TO_DNA_DAMAGE_BY_P53_CLASS_MEDIATOR	-0.116533	-0.0223227	-4.0314	6.61203e-05	0.000561198	1.34771
GOBP_REGULATION_OF_CALCIUM_ION_DEPENDENT_EXOCYTOSIS	0.0805721	-0.00499512	4.02811	6.70158e-05	0.000568342	1.33526
GOBP_NEGATIVE_REGULATION_OF_LEUKOCYTE_ADHESION_TO_VASCULAR_ENDOTHELIAL_CELL	-0.153911	0.0149698	-4.02609	6.7571e-05	0.00057259	1.32763
GOBP_INTRACELLULAR_TRANSPORT	-0.0285367	-0.0245769	-4.02586	6.76356e-05	0.000572677	1.32675
GOBP_CANONICAL_WNT_SIGNALING_PATHWAY	0.0643998	-0.0186719	4.02483	6.7919e-05	0.000574615	1.32288
GOBP_REGULATION_OF_T_CELL_MEDIATED_CYTOTOXICITY	-0.132565	-0.0131714	-4.02226	6.86371e-05	0.000580175	1.31315
GOBP_NONRIBOSOMAL_PEPTIDE_BIOSYNTHETIC_PROCESS	-0.0918087	-0.0222996	-4.02203	6.87001e-05	0.000580175	1.31231
GOBP_REGULATION_OF_VASCULAR_ASSOCIATED_SMOOTH_MUSCLE_CONTRACTION	-0.130204	-0.0238936	-4.02189	6.87411e-05	0.000580175	1.31175
GOBP_NUCLEOBASE_BIOSYNTHETIC_PROCESS	-0.125534	-0.0215425	-4.02139	6.88816e-05	0.000580896	1.30986
GOBP_CELLULAR_NITROGEN_COMPOUND_CATABOLIC_PROCESS	-0.0327076	-0.0191976	-4.02011	6.92416e-05	0.000583437	1.30504
GOBP_NEGATIVE_REGULATION_OF_ASTROCYTE_DIFFERENTIATION	0.0981329	0.0139811	4.01993	6.92936e-05	0.000583437	1.30435
GOMF_PASSIVE_TRANSMEMBRANE_TRANSPORTER_ACTIVITY	0.0477615	0.0144979	4.01925	6.94848e-05	0.000584581	1.3018
GOMF_CYSTEINE_TYPE_ENDOPEPTIDASE_INHIBITOR_ACTIVITY_INVOLVED_IN_APOPTOTIC_PROCESS	-0.0838515	-0.0146197	-4.01842	6.97199e-05	0.000586091	1.29868
GOBP_NEGATIVE_REGULATION_OF_DEVELOPMENTAL_GROWTH	0.0636616	-0.0117968	4.01811	6.98086e-05	0.00058637	1.2975
GOBP_TOLERANCE_INDUCTION_TO_SELF_ANTIGEN	-0.13982	0.0170014	-4.01645	7.02844e-05	0.000589897	1.29122
GOBP_ASCENDING_AORTA_DEVELOPMENT	0.168307	-0.020941	4.01586	7.04528e-05	0.00059084	1.28901
GOMF_CALCIUM_ION_BINDING	0.0627037	-0.000914903	4.01497	7.07107e-05	0.000592532	1.28563
GOBP_REGULATION_OF_PLATELET_DERIVED_GROWTH_FACTOR_RECEPTOR_SIGNALING_PATHWAY	0.0947094	-0.0202579	4.01321	7.12186e-05	0.000596144	1.27901
GOMF_RNA_POLYMERASE_III_GENERAL_TRANSCRIPTION_INITIATION_FACTOR_ACTIVITY	0.118603	-0.0347221	4.01299	7.12825e-05	0.000596144	1.27818
GOBP_ACROSOME_REACTION	0.0622331	0.0164806	4.01289	7.13112e-05	0.000596144	1.27781
GOBP_NEGATIVE_REGULATION_OF_ANTIGEN_RECEPTOR_MEDIATED_SIGNALING_PATHWAY	-0.117586	-0.0249758	-4.01178	7.1636e-05	0.000598381	1.27361
GOBP_REGULATION_OF_NUCLEAR_CELL_CYCLE_DNA_REPLICATION	-0.105267	-0.00945274	-4.01158	7.16923e-05	0.000598381	1.27288
GOBP_REGULATION_OF_ANION_TRANSMEMBRANE_TRANSPORT	-0.0811258	-0.00322984	-4.01088	7.1898e-05	0.000599624	1.27024
GOBP_SNARE_COMPLEX_ASSEMBLY	0.0915256	-0.0366427	4.01022	7.20928e-05	0.000600773	1.26773
GOBP_POSITIVE_REGULATION_OF_MITOTIC_SISTER_CHROMATID_SEGREGATION	0.144476	-0.0424904	4.00729	7.29571e-05	0.000607496	1.25672
GOMF_EXTRACELLULAR_MATRIX_BINDING	0.132693	-0.0213577	4.00697	7.30529e-05	0.000607814	1.2555
GOBP_PARASYMPATHETIC_NERVOUS_SYSTEM_DEVELOPMENT	0.12307	-0.0037653	4.0058	7.34017e-05	0.000610235	1.2511
GOBP_REGULATION_OF_ESTABLISHMENT_OF_PLANAR_POLARITY	0.0892323	-0.0209811	4.00434	7.38394e-05	0.00061339	1.2456
GOBP_OLFACTORY_BEHAVIOR	0.105331	-0.00471508	4.00392	7.39665e-05	0.000613962	1.24401
GOBP_GLYCOSYL_COMPOUND_METABOLIC_PROCESS	-0.071291	-0.0222092	-4.00295	7.42569e-05	0.000615888	1.24039
GOBP_NEGATIVE_REGULATION_OF_B_CELL_MEDIATED_IMMUNITY	-0.111632	-0.00971467	-4.00219	7.44878e-05	0.000617079	1.23752
GOBP_POSITIVE_REGULATION_OF_CYTOPLASMIC_TRANSLATIONAL_INITIATION	-0.148138	-0.0282536	-4.00209	7.45174e-05	0.000617079	1.23716
GOBP_ASSOCIATIVE_LEARNING	0.0629675	-0.00394739	4.00151	7.4695e-05	0.000618064	1.23496
GOBP_NEGATIVE_REGULATION_OF_TELOMERE_MAINTENANCE_VIA_TELOMERASE	-0.0965586	-0.0229316	-4.00048	7.50088e-05	0.000619913	1.23108
GOMF_PROTEIN_GERANYLGERANYLTRANSFERASE_ACTIVITY	-0.140632	-0.0258871	-4.00039	7.50359e-05	0.000619913	1.23075
GOBP_FAS_SIGNALING_PATHWAY	-0.160477	-0.02072	-3.99752	7.59145e-05	0.000626681	1.21999
GOBP_MITOTIC_SISTER_CHROMATID_COHESION	-0.116499	-0.0212975	-3.99588	7.64224e-05	0.000630381	1.21382
GOBP_NEGATIVE_REGULATION_OF_LYMPHOCYTE_MIGRATION	-0.117172	-0.0248406	-3.99485	7.67437e-05	0.000632536	1.20995
GOBP_GROWTH_PLATE_CARTILAGE_CHONDROCYTE_DEVELOPMENT	0.152051	-0.0172029	3.99415	7.6963e-05	0.000633848	1.20731
GOMF_PHOSPHATIDYLINOSITOL_4_PHOSPHATE_BINDING	-0.0767332	-0.0283704	-3.99294	7.73426e-05	0.000636477	1.20276
GOBP_NEGATIVE_REGULATION_OF_PHOSPHATIDYLINOSITOL_3_KINASE_SIGNALING	0.0913328	-0.00887604	3.9912	7.78885e-05	0.000640471	1.19626
GOBP_POSITIVE_REGULATION_OF_CAMP_MEDIATED_SIGNALING	0.0916858	-0.00813172	3.99054	7.80973e-05	0.000641688	1.19379
GOBP_CYTOPLASMIC_PATTERN_RECOGNITION_RECEPTOR_SIGNALING_PATHWAY	-0.0810743	-0.027894	-3.99004	7.82574e-05	0.000642228	1.1919
GOCC_BCL_2_FAMILY_PROTEIN_COMPLEX	-0.123853	-0.0285287	-3.98995	7.82848e-05	0.000642228	1.19157
GOBP_REGULATION_OF_CYTOPLASMIC_TRANSLATION	-0.106185	-0.00152177	-3.98927	7.85007e-05	0.000643499	1.18903
GOBP_POSITIVE_REGULATION_OF_PLASMINOGEN_ACTIVATION	-0.124609	-0.0122959	-3.98884	7.86392e-05	0.000644133	1.1874
GOBP_CELLULAR_AMIDE_METABOLIC_PROCESS	-0.047244	-0.0203367	-3.98841	7.87771e-05	0.000644495	1.18578
GOBP_BIOLOGICAL_PROCESS_INVOLVED_IN_INTERSPECIES_INTERACTION_BETWEEN_ORGANISMS	-0.0726813	-0.00565114	-3.98832	7.88055e-05	0.000644495	1.18545
GOCC_F_ACTIN_CAPPING_PROTEIN_COMPLEX	-0.144949	-0.0142009	-3.98624	7.94711e-05	0.000649131	1.17768
GOBP_PROPRIOCEPTION	0.127718	0.0141788	3.98617	7.94954e-05	0.000649131	1.17739
GOBP_POSITIVE_REGULATION_OF_STRIATED_MUSCLE_CELL_APOPTOTIC_PROCESS	-0.121114	-0.0123962	-3.98544	7.97303e-05	0.000650545	1.17467
GOBP_CARDIAC_ATRIUM_MORPHOGENESIS	0.1067	0.0148953	3.98477	7.99469e-05	0.000651808	1.17216
GOMF_VASCULAR_ENDOTHELIAL_GROWTH_FACTOR_RECEPTOR_2_BINDING	0.148423	-0.0345751	3.98367	8.0306e-05	0.000654231	1.16802
GOBP_SPHINGOMYELIN_BIOSYNTHETIC_PROCESS	-0.121511	-0.0182062	-3.98327	8.04336e-05	0.000654371	1.16655
GOMF_INSULIN_LIKE_GROWTH_FACTOR_I_BINDING	0.135584	-0.012959	3.98323	8.04473e-05	0.000654371	1.1664
GOBP_GLUTAMINE_FAMILY_AMINO_ACID_CATABOLIC_PROCESS	-0.0735161	-0.00832647	-3.98212	8.08119e-05	0.00065683	1.16222
GOCC_CALCINEURIN_COMPLEX	-0.158877	0.0096925	-3.98117	8.11223e-05	0.000658845	1.15868
GOMF_GLUTAMATE_RECEPTOR_BINDING	0.0738366	-0.00200972	3.9805	8.13419e-05	0.000660121	1.15618
GOBP_ADAPTIVE_IMMUNE_RESPONSE	-0.111928	-0.0109406	-3.97982	8.15655e-05	0.000661427	1.15364
GOBP_POSITIVE_REGULATION_OF_AXON_EXTENSION_INVOLVED_IN_AXON_GUIDANCE	0.151343	-0.022197	3.97949	8.16762e-05	0.000661816	1.15239
GOBP_BONE_MARROW_DEVELOPMENT	0.115943	-0.0318059	3.97832	8.20621e-05	0.000664432	1.14803
GOBP_RIBONUCLEOSIDE_CATABOLIC_PROCESS	-0.10544	-0.0202969	-3.97761	8.22982e-05	0.000665833	1.14538
GOMF_UDP_GALACTOSE_BETA_N_ACETYLGLUCOSAMINE_BETA_1_3_GALACTOSYLTRANSFERASE_ACTIVITY	-0.124964	-0.0221003	-3.97706	8.24818e-05	0.000666806	1.14332
GOBP_GENE_SILENCING_BY_RNA	-0.0683161	-0.0034511	-3.97618	8.2778e-05	0.000668689	1.14001
GOBP_POSITIVE_REGULATION_OF_NEURAL_PRECURSOR_CELL_PROLIFERATION	0.0613558	0.0121951	3.97585	8.28865e-05	0.000669053	1.1388
GOMF_TOXIN_TRANSMEMBRANE_TRANSPORTER_ACTIVITY	0.127266	0.00380136	3.97504	8.31601e-05	0.00067037	1.13576
GOBP_EXTERNAL_ENCAPSULATING_STRUCTURE_ORGANIZATION	0.106475	-0.0145886	3.97499	8.31767e-05	0.00067037	1.13557
GOMF_7S_RNA_BINDING	-0.155812	-0.0214593	-3.97453	8.33325e-05	0.000671113	1.13384
GOBP_REGULATION_OF_PRODUCTION_OF_MOLECULAR_MEDIATOR_OF_IMMUNE_RESPONSE	-0.0907888	-0.0102887	-3.97158	8.4331e-05	0.000678636	1.12284
GOCC_TRANSCRIPTION_REPRESSOR_COMPLEX	-0.0643124	-0.0183045	-3.97039	8.47371e-05	0.000681384	1.1184
GOBP_NEGATIVE_REGULATION_OF_ISOTYPE_SWITCHING	-0.136989	-0.0292895	-3.96958	8.50169e-05	0.000683114	1.11536
GOMF_G_PROTEIN_ACTIVITY	-0.0993058	-0.0131757	-3.96838	8.54297e-05	0.000685613	1.11088
GOBP_PROTEIN_DE_ADP_RIBOSYLATION	0.146236	-0.0345938	3.9683	8.5458e-05	0.000685613	1.11058
GOBP_POSITIVE_REGULATION_OF_NERVOUS_SYSTEM_DEVELOPMENT	0.0647202	-0.00474383	3.96609	8.62245e-05	0.000691237	1.10233
GOBP_PRIMARY_MIRNA_PROCESSING	-0.108569	-0.0100357	-3.96386	8.70026e-05	0.000696946	1.09404
GOBP_REGULATION_OF_TRANSMEMBRANE_RECEPTOR_PROTEIN_SERINE_THREONINE_KINASE_SIGNALING_PATHWAY	0.072407	-0.0127103	3.96156	8.78151e-05	0.000702921	1.08545
GOMF_SPHINGOSINE_N_ACYLTRANSFERASE_ACTIVITY	0.126634	-0.00423361	3.9601	8.83335e-05	0.000706534	1.08002
GOBP_REGULATION_OF_DNA_DAMAGE_CHECKPOINT	-0.119976	-0.0238426	-3.95974	8.84589e-05	0.000707001	1.07871
GOBP_REGULATION_OF_CANONICAL_WNT_SIGNALING_PATHWAY	0.0631573	-0.0188806	3.95909	8.8692e-05	0.000707695	1.07628
GOCC_CATION_CHANNEL_COMPLEX	0.0542745	0.00905515	3.95904	8.87118e-05	0.000707695	1.07607
GOBP_REGULATION_OF_ANTIFUNGAL_INNATE_IMMUNE_RESPONSE	0.131168	-0.0341603	3.95894	8.8747e-05	0.000707695	1.0757
GOBP_REGULATION_OF_HUMORAL_IMMUNE_RESPONSE	-0.103036	0.0102017	-3.95638	8.9668e-05	0.000714236	1.06617
GOBP_ESTABLISHMENT_OF_PROTEIN_LOCALIZATION_TO_ORGANELLE	-0.0353988	-0.0234599	-3.95628	8.97027e-05	0.000714236	1.06581
GOBP_POSITIVE_REGULATION_OF_DNA_DEMETHYLATION	-0.143221	-0.00670909	-3.95563	8.99393e-05	0.00071558	1.06338
GOMF_NUCLEOTIDASE_ACTIVITY	-0.100761	-0.011583	-3.95523	9.00824e-05	0.000716179	1.06191
GOBP_APOPTOTIC_PROCESS_INVOLVED_IN_DEVELOPMENT	0.0740758	-0.00528977	3.95493	9.01934e-05	0.000716521	1.06078
GOCC_ACROSOMAL_MEMBRANE	0.0683326	0.0178836	3.95293	9.09212e-05	0.00072176	1.05336
GOCC_EUKARYOTIC_TRANSLATION_INITIATION_FACTOR_4F_COMPLEX	-0.106951	-0.0067211	-3.95209	9.12302e-05	0.000723668	1.05022
GOBP_REGULATION_OF_FLAGELLATED_SPERM_MOTILITY	-0.0760417	0.0548327	-3.95068	9.1749e-05	0.000727228	1.04499
GOBP_AXON_CHOICE_POINT_RECOGNITION	0.144406	0.0222898	3.9505	9.18168e-05	0.000727228	1.04431
GOCC_INTRINSIC_COMPONENT_OF_SYNAPTIC_MEMBRANE	0.073397	0.0260633	3.94953	9.21759e-05	0.000729524	1.0407
GOBP_MIDBODY_ABSCISSION	-0.0939952	-0.023876	-3.94931	9.22565e-05	0.000729615	1.0399
GOCC_LAMININ_COMPLEX	0.142668	-0.0200354	3.94902	9.23643e-05	0.00072992	1.03882
GOBP_REGULATION_OF_TOLL_LIKE_RECEPTOR_9_SIGNALING_PATHWAY	-0.126348	-0.00811026	-3.94847	9.25689e-05	0.000730657	1.03678
GOBP_GENERATION_OF_NEURONS	0.0579664	-0.00648262	3.94839	9.25961e-05	0.000730657	1.0365
GOBP_N_TERMINAL_PROTEIN_AMINO_ACID_MODIFICATION	-0.0698712	-0.0136354	-3.94691	9.31517e-05	0.000734492	1.03098
GOBP_TRANSLATIONAL_TERMINATION	-0.109613	-0.0222151	-3.94551	9.36755e-05	0.00073807	1.02581
GOBP_CD8_POSITIVE_ALPHA_BETA_T_CELL_DIFFERENTIATION	-0.144076	-0.0048243	-3.94494	9.38923e-05	0.000739226	1.02367
GOBP_LEUCINE_CATABOLIC_PROCESS	-0.160418	-0.0238818	-3.94424	9.41566e-05	0.000740755	1.02108
GOBP_POSITIVE_REGULATION_OF_TYPE_I_INTERFERON_PRODUCTION	-0.0869901	-0.0243984	-3.9427	9.47423e-05	0.000744279	1.01535
GOCC_PROCENTRIOLE_REPLICATION_COMPLEX	-0.188017	-0.011791	-3.94269	9.47457e-05	0.000744279	1.01532
GOBP_INSULIN_PROCESSING	-0.149821	0.0197077	-3.94207	9.49815e-05	0.000745576	1.01303
GOBP_DETECTION_OF_MECHANICAL_STIMULUS	0.0629183	0.0123411	3.94184	9.50687e-05	0.000745706	1.01218
GOBP_LIMB_BUD_FORMATION	0.11842	-0.00838696	3.94125	9.52947e-05	0.000746872	1.00999
GOBP_PURINE_NUCLEOSIDE_CATABOLIC_PROCESS	-0.12933	-0.0274931	-3.94108	9.53589e-05	0.000746872	1.00937
GOBP_POSITIVE_REGULATION_OF_CYTOPLASMIC_TRANSPORT	0.126034	-0.0150008	3.9395	9.59674e-05	0.00075108	1.0035
GOBP_ROOF_OF_MOUTH_DEVELOPMENT	0.0724741	-0.0148491	3.93857	9.63244e-05	0.000753316	1.00007
GOMF_POLY_A_SPECIFIC_RIBONUCLEASE_ACTIVITY	-0.110068	-0.0198495	-3.93741	9.6775e-05	0.000756278	0.995762
GOBP_HISTONE_H2A_UBIQUITINATION	-0.0835337	-0.0346474	-3.93652	9.71203e-05	0.000758183	0.992474
GOBP_REGULATION_OF_MICROTUBULE_DEPOLYMERIZATION	0.0873906	-0.0271778	3.93629	9.72091e-05	0.000758183	0.991631
GOBP_REGULATION_OF_IMMUNE_EFFECTOR_PROCESS	-0.0968917	-0.00980692	-3.93621	9.72408e-05	0.000758183	0.99133
GOBP_KILLING_OF_CELLS_OF_ANOTHER_ORGANISM	-0.0822206	0.0479867	-3.93587	9.7376e-05	0.000758183	0.990048
GOBP_DTTP_METABOLIC_PROCESS	-0.170004	-0.0182123	-3.93586	9.7378e-05	0.000758183	0.990029
GOBP_REGULATION_OF_MITOTIC_CELL_CYCLE_PHASE_TRANSITION	-0.0602136	-0.024842	-3.93455	9.78915e-05	0.000761619	0.985175
GOBP_PATTERN_RECOGNITION_RECEPTOR_SIGNALING_PATHWAY	-0.0889211	-0.0193472	-3.93378	9.81956e-05	0.000762968	0.982313
GOBP_RENAL_SYSTEM_PROCESS	0.067701	0.00214849	3.93361	9.82604e-05	0.000762968	0.981705
GOBP_NEGATIVE_REGULATION_OF_RIBOSOME_BIOGENESIS	-0.138417	-0.0292355	-3.93356	9.82819e-05	0.000762968	0.981502
GOBP_NEGATIVE_REGULATION_OF_ENDOPLASMIC_RETICULUM_STRESS_INDUCED_EIF2_ALPHA_PHOSPHORYLATION	-0.154122	-0.00757907	-3.93253	9.86884e-05	0.000765561	0.977693
GOBP_REGULATION_OF_RESPONSE_TO_INTERFERON_GAMMA	-0.101349	-0.00630383	-3.93195	9.89173e-05	0.000766773	0.975556
GOBP_RIBOSOMAL_SMALL_SUBUNIT_EXPORT_FROM_NUCLEUS	-0.144233	-0.0276553	-3.93173	9.90053e-05	0.000766891	0.974736
GOBP_REGULATION_OF_COMPLEMENT_ACTIVATION_CLASSICAL_PATHWAY	-0.127639	-0.00385777	-3.93113	9.92421e-05	0.000768162	0.972531
GOBP_REGULATION_OF_NATURAL_KILLER_CELL_ACTIVATION	-0.10712	-0.0117762	-3.92986	9.97491e-05	0.000770793	0.967829
GOMF_EXORIBONUCLEASE_ACTIVITY_PRODUCING_5_PHOSPHOMONOESTERS	-0.0850856	-0.0258468	-3.92961	9.98506e-05	0.000770793	0.96689
GOBP_DENDRITE_DEVELOPMENT	0.0578024	-0.0107611	3.92953	9.98804e-05	0.000770793	0.966615
GOBP_ORGANOPHOSPHATE_METABOLIC_PROCESS	-0.0401116	-0.0170178	-3.92937	9.99441e-05	0.000770793	0.966027
GOBP_EYE_MORPHOGENESIS	0.0615379	-0.00215594	3.92936	9.99474e-05	0.000770793	0.965997
GOMF_N6_METHYLADENOSINE_CONTAINING_RNA_BINDING	-0.130758	0.0127183	-3.9282	0.000100414	0.000773271	0.961698
GOBP_VERY_LONG_CHAIN_FATTY_ACID_CATABOLIC_PROCESS	-0.129861	-0.0192538	-3.9282	0.000100415	0.000773271	0.961687
GOBP_TOLL_LIKE_RECEPTOR_SIGNALING_PATHWAY	-0.095075	-0.0203318	-3.92761	0.000100653	0.000774535	0.959507
GOBP_POSITIVE_REGULATION_OF_CELL_CYCLE_PHASE_TRANSITION	-0.0681453	-0.0216351	-3.92736	0.000100754	0.000774748	0.95858
GOBP_GLUTAMATE_CATABOLIC_PROCESS	-0.131578	-0.00892366	-3.92567	0.000101438	0.000779412	0.952338
GOCC_ENDOPLASMIC_RETICULUM_LUMEN	0.0873692	-0.000877262	3.9255	0.000101508	0.000779412	0.951699
GOBP_DNA_TEMPLATED_DNA_REPLICATION_MAINTENANCE_OF_FIDELITY	-0.116085	-0.0159298	-3.92509	0.000101673	0.000780107	0.950205
GOBP_REGULATION_OF_CYTOKINESIS	-0.0716928	-0.00946587	-3.92433	0.000101981	0.000781903	0.947413
GOBP_OTOLITH_MORPHOGENESIS	-0.129818	-0.0199441	-3.92398	0.000102125	0.000782439	0.946111
GOBP_SISTER_CHROMATID_COHESION	-0.102414	-0.0105348	-3.92217	0.000102868	0.000787557	0.939425
GOBP_CORONARY_ARTERY_MORPHOGENESIS	0.128235	-0.0149735	3.92166	0.000103079	0.000788602	0.937534
GOBP_DEVELOPMENTAL_GROWTH	0.0612672	-0.0116118	3.92139	0.000103189	0.000788869	0.936552
GOCC_PRESYNAPTIC_CYTOSOL	-0.117549	-0.00165819	-3.92041	0.000103595	0.0007914	0.932929
GOBP_REGULATION_OF_MAST_CELL_ACTIVATION	-0.0969887	-0.0151931	-3.91833	0.000104458	0.000796881	0.925269
GOBP_LEUKOCYTE_DEGRANULATION	-0.113441	-0.0100051	-3.91832	0.000104463	0.000796881	0.925227
GOMF_PRE_MIRNA_BINDING	-0.142684	-0.0288231	-3.91713	0.000104961	0.000799535	0.92084
GOBP_2_OXOGLUTARATE_METABOLIC_PROCESS	-0.114903	-0.0220222	-3.91713	0.000104963	0.000799535	0.920828
GOBP_ERBB4_ERBB4_SIGNALING_PATHWAY	-0.127473	0.018451	-3.91687	0.000105071	0.000799782	0.919877
GOBP_POSITIVE_REGULATION_OF_GASTRO_INTESTINAL_SYSTEM_SMOOTH_MUSCLE_CONTRACTION	-0.139738	0.0379848	-3.91531	0.000105729	0.000803822	0.91412
GOBP_GRANULOCYTE_MACROPHAGE_COLONY_STIMULATING_FACTOR_PRODUCTION	-0.112569	-0.0062462	-3.91525	0.000105754	0.000803822	0.913899
GOBP_FUCOSE_METABOLIC_PROCESS	-0.0958271	-0.00447473	-3.91482	0.000105935	0.00080462	0.912319
GOMF_PYRIMIDINE_NUCLEOTIDE_SUGAR_TRANSMEMBRANE_TRANSPORTER_ACTIVITY	-0.112814	-0.0227298	-3.91371	0.000106405	0.000807604	0.908241
GOBP_REGULATION_OF_TOLL_LIKE_RECEPTOR_2_SIGNALING_PATHWAY	-0.129218	-0.0181679	-3.91314	0.000106649	0.000808876	0.906127
GOBP_CELLULAR_PIGMENTATION	-0.0532738	-0.0334005	-3.9124	0.000106963	0.000810674	0.903416
GOBP_T_CELL_CHEMOTAXIS	-0.125735	-3.08717e-06	-3.91164	0.00010729	0.000812569	0.9006
GOBP_RENAL_TUBULAR_SECRETION	0.0941661	0.0287664	3.90948	0.000108219	0.000818961	0.892649
GOMF_LONG_CHAIN_FATTY_ACYL_COA_BINDING	-0.131944	0.0157728	-3.90931	0.000108289	0.000818961	0.89205
GOBP_REGULATION_OF_DNA_REPLICATION	-0.0884849	-0.019037	-3.90752	0.000109068	0.000824261	0.88544
GOMF_CALCIUM_ACTIVATED_POTASSIUM_CHANNEL_ACTIVITY	0.102126	0.00584483	3.90722	0.000109196	0.00082464	0.884356
GOBP_REGULATION_OF_CGMP_MEDIATED_SIGNALING	0.111587	-0.00376184	3.90678	0.000109388	0.000825496	0.88274
GOBP_CYTIDINE_TO_URIDINE_EDITING	-0.124824	-0.0113496	-3.90586	0.000109791	0.000827946	0.879348
GOBP_CORPUS_CALLOSUM_DEVELOPMENT	0.0780373	-0.0306801	3.9055	0.000109949	0.000828546	0.87802
GOCC_TRNA_SPLICING_LIGASE_COMPLEX	-0.137557	-0.0240664	-3.90456	0.000110361	0.000831057	0.874572
GOBP_REGULATION_OF_NEURONAL_SYNAPTIC_PLASTICITY	0.0718194	-0.00111844	3.90343	0.00011086	0.000834217	0.870414
GOMF_GLUTATHIONE_DISULFIDE_OXIDOREDUCTASE_ACTIVITY	-0.175598	-0.0338948	-3.90123	0.000111836	0.000840965	0.862328
GOBP_CEREBRAL_CORTEX_REGIONALIZATION	-0.136283	0.0220664	-3.90048	0.000112169	0.000842866	0.859589
GOMF_MOLECULAR_CARRIER_ACTIVITY	-0.0710525	-0.0154186	-3.89998	0.000112392	0.000843697	0.857757
GOBP_REGULATION_OF_PHOSPHATASE_ACTIVITY	-0.0641367	-0.0197998	-3.89988	0.00011244	0.000843697	0.857368
GOBP_HEART_DEVELOPMENT	0.0693076	-0.0140561	3.899	0.000112832	0.000845913	0.854159
GOCC_POSTSYNAPSE	0.0575982	-0.00508887	3.89886	0.000112895	0.000845913	0.853639
GOBP_POSITIVE_REGULATION_OF_VASCULAR_ENDOTHELIAL_GROWTH_FACTOR_SIGNALING_PATHWAY	0.166669	-0.0143545	3.89744	0.000113538	0.000848942	0.848406
GOBP_GROWTH_INVOLVED_IN_HEART_MORPHOGENESIS	0.144334	-0.0257948	3.89719	0.00011365	0.000848942	0.847498
GOBP_ESTROUS_CYCLE	0.10213	-0.00149572	3.89717	0.000113657	0.000848942	0.847438
GOBP_PHOTORECEPTOR_CELL_DIFFERENTIATION	0.0592029	-0.00829605	3.89714	0.000113674	0.000848942	0.847304
GOBP_REGULATION_OF_RECEPTOR_SIGNALING_PATHWAY_VIA_STAT	-0.0646754	0.0179506	-3.89707	0.000113702	0.000848942	0.847075
GOCC_NEURON_PROJECTION_MEMBRANE	0.0605244	0.0307877	3.89578	0.000114288	0.000852711	0.842338
GOBP_IMMUNE_RESPONSE	-0.086312	-0.00759861	-3.89558	0.000114381	0.000852808	0.841582
GOBP_TOLL_LIKE_RECEPTOR_4_SIGNALING_PATHWAY	-0.098834	-0.0205011	-3.89535	0.000114482	0.000852953	0.840775
GOBP_POSITIVE_REGULATION_OF_CELLULAR_SENESCENCE	-0.107986	-0.0244668	-3.89425	0.000114988	0.00085523	0.836707
GOBP_PULMONARY_VALVE_DEVELOPMENT	0.124169	-0.0240141	3.89423	0.000114996	0.00085523	0.836643
GOBP_POSITIVE_REGULATION_OF_PEPTIDASE_ACTIVITY	-0.0557186	-0.0199034	-3.89399	0.000115104	0.00085523	0.835778
GOBP_POSITIVE_REGULATION_OF_T_CELL_PROLIFERATION	-0.109054	-0.0114329	-3.89381	0.000115189	0.00085523	0.835094
GOBP_EQUILIBRIOCEPTION	0.119452	0.0427403	3.8938	0.000115193	0.00085523	0.835067
GOBP_CAMERA_TYPE_EYE_MORPHOGENESIS	0.0588544	-0.00229027	3.89349	0.000115333	0.000855669	0.833945
GOBP_MESODERM_MORPHOGENESIS	0.0678869	-0.0192556	3.89255	0.000115767	0.000858283	0.830485
GOMF_GLUCURONOSYL_N_ACETYLGALACTOSAMINYL_PROTEOGLYCAN_4_BETA_N_ACETYLGALACTOSAMINYLTRANSFERASE_ACTIVITY	0.174193	-0.0350223	3.89175	0.000116132	0.00086039	0.827578
GOMF_PROTEIN_SERINE_THREONINE_KINASE_BINDING	-0.155422	-0.0132942	-3.89048	0.000116723	0.000864158	0.822902
GOBP_G_QUADRUPLEX_DNA_UNWINDING	-0.164243	-0.0215475	-3.88948	0.000117188	0.000866995	0.819234
GOBP_LYMPHOCYTE_ACTIVATION_INVOLVED_IN_IMMUNE_RESPONSE	-0.0914295	-0.00627144	-3.88899	0.000117413	0.00086805	0.817467
GOCC_FACIT_COLLAGEN_TRIMER	0.151162	-0.0132348	3.88861	0.000117593	0.000868774	0.816054
GOBP_MESENCHYMAL_CELL_MIGRATION	0.0917354	-0.0103582	3.8881	0.000117831	0.000869918	0.814195
GOBP_METANEPHRIC_COLLECTING_DUCT_DEVELOPMENT	0.11126	0.00749145	3.88743	0.000118143	0.000871508	0.811757
GOBP_POSITIVE_REGULATION_OF_OPSONIZATION	0.120947	0.0185851	3.88729	0.000118211	0.000871508	0.811222
GOBP_POSITIVE_REGULATION_OF_AMINE_TRANSPORT	0.0732161	0.00526964	3.88693	0.000118379	0.000872139	0.809911
GOBP_NEGATIVE_REGULATION_OF_NUCLEAR_TRANSCRIBED_MRNA_CATABOLIC_PROCESS_DEADENYLATION_DEPENDENT_DECAY	-0.152251	0.00773639	-3.88192	0.000120755	0.000889022	0.791597
GOBP_RESPONSE_TO_RETINOIC_ACID	0.0685209	-0.00887936	3.88152	0.000120947	0.000889812	0.790135
GOBP_PROTEOLYSIS_INVOLVED_IN_PROTEIN_CATABOLIC_PROCESS	-0.030588	-0.0239952	-3.88059	0.000121394	0.000892478	0.786736
GOBP_LOW_DENSITY_LIPOPROTEIN_RECEPTOR_PARTICLE_METABOLIC_PROCESS	0.136337	-0.0349268	3.87883	0.000122245	0.000898111	0.780296
GOMF_PROTEIN_PRENYLTRANSFERASE_ACTIVITY	-0.126912	-0.0258139	-3.87804	0.000122629	0.000899864	0.777411
GOBP_PYRIMIDINE_DEOXYRIBONUCLEOSIDE_TRIPHOSPHATE_METABOLIC_PROCESS	-0.167043	-0.0174234	-3.87791	0.000122692	0.000899864	0.776933
GOBP_SENSORY_PERCEPTION_OF_MECHANICAL_STIMULUS	0.0386873	0.0105192	3.87773	0.00012278	0.000899864	0.776273
GOCC_CHROMOSOMAL_REGION	-0.0880513	-0.02334	-3.87764	0.000122825	0.000899864	0.775936
GOBP_REGULATION_OF_CELLULAR_RESPIRATION	-0.063706	-0.0249487	-3.87722	0.000123029	0.000900735	0.774405
GOBP_INHIBITORY_SYNAPSE_ASSEMBLY	0.0890974	0.0293256	3.87581	0.000123717	0.00090514	0.76927
GOCC_L_TYPE_VOLTAGE_GATED_CALCIUM_CHANNEL_COMPLEX	0.100257	0.0329447	3.87527	0.000123981	0.00090543	0.767302
GOBP_GMP_BIOSYNTHETIC_PROCESS	-0.127996	-0.0136038	-3.87526	0.000123985	0.00090543	0.767275
GOMF_TRANSFORMING_GROWTH_FACTOR_BETA_BINDING	0.139404	-0.0176295	3.87509	0.000124072	0.00090543	0.766625
GOBP_BASE_CONVERSION_OR_SUBSTITUTION_EDITING	-0.0930572	-0.0068216	-3.87503	0.0001241	0.00090543	0.766422
GOBP_UREA_METABOLIC_PROCESS	-0.113839	-0.0074719	-3.87291	0.000125147	0.000912437	0.758682
GOBP_NEGATIVE_REGULATION_OF_ALCOHOL_BIOSYNTHETIC_PROCESS	-0.11149	-0.0185361	-3.8722	0.000125496	0.000914008	0.756115
GOBP_REGULATION_OF_MITOCHONDRIAL_ATP_SYNTHESIS_COUPLED_ELECTRON_TRANSPORT	-0.148877	-0.0182473	-3.87211	0.000125544	0.000914008	0.755759
GOBP_CHROMOSOME_LOCALIZATION	-0.0767835	-0.0235175	-3.87192	0.000125636	0.000914008	0.755087
GOBP_REGULATION_OF_LONG_CHAIN_FATTY_ACID_IMPORT_INTO_CELL	0.128307	-0.0218187	3.87178	0.000125709	0.000914008	0.754554
GOBP_REGULATION_OF_TRANSLATION_AT_SYNAPSE_MODULATING_SYNAPTIC_TRANSMISSION	-0.137387	-0.013477	-3.8702	0.000126497	0.00091911	0.748791
GOBP_POSITIVE_REGULATION_OF_TOLL_LIKE_RECEPTOR_9_SIGNALING_PATHWAY	-0.140377	-0.00305545	-3.86975	0.000126721	0.000920102	0.747163
GOBP_POSITIVE_REGULATION_OF_T_CELL_MEDIATED_IMMUNITY	-0.10795	-0.0180615	-3.86781	0.000127695	0.000926124	0.740107
GOBP_SIGNAL_TRANSDUCTION_BY_P53_CLASS_MEDIATOR	-0.045343	-0.0254441	-3.86765	0.000127779	0.000926124	0.739502
GOBP_REGULATION_OF_SMOOTHENED_SIGNALING_PATHWAY_INVOLVED_IN_DORSAL_VENTRAL_NEURAL_TUBE_PATTERNING	0.111473	-0.0294022	3.86758	0.000127814	0.000926124	0.739252
GOBP_NEGATIVE_REGULATION_OF_DEFENSE_RESPONSE_TO_VIRUS	-0.0843203	-0.0334135	-3.86673	0.000128242	0.000928589	0.736171
GOBP_CENTROMERIC_SISTER_CHROMATID_COHESION	-0.120596	-0.0233634	-3.86613	0.000128548	0.000930166	0.733976
GOBP_REGULATION_OF_T_HELPER_17_CELL_DIFFERENTIATION	-0.106795	-0.00726788	-3.86487	0.000129191	0.000934181	0.729376
GOCC_CONDENSIN_COMPLEX	-0.183594	-0.00770775	-3.86369	0.000129793	0.000937888	0.725098
GOMF_TRANSMEMBRANE_RECEPTOR_PROTEIN_KINASE_ACTIVITY	0.0982581	-0.0133557	3.86314	0.000130076	0.000939288	0.723093
GOBP_PARAXIAL_MESODERM_FORMATION	0.131868	-0.00767496	3.86214	0.00013059	0.000942359	0.719455
GOBP_MITOTIC_G1_S_TRANSITION_CHECKPOINT_SIGNALING	-0.0813443	-0.0189429	-3.8604	0.000131489	0.000948194	0.71314
GOCC_ENDOPLASMIC_RETICULUM_PALMITOYLTRANSFERASE_COMPLEX	-0.130957	-0.0217594	-3.85955	0.000131931	0.000950734	0.710047
GOBP_NEGATIVE_REGULATION_OF_CD4_POSITIVE_ALPHA_BETA_T_CELL_PROLIFERATION	-0.105802	-0.0160399	-3.85826	0.000132607	0.000954953	0.705339
GOBP_REGULATION_OF_DEFENSE_RESPONSE_TO_FUNGUS	0.11086	-0.024334	3.85798	0.000132754	0.000955188	0.704319
GOBP_REGULATION_OF_VENTRICULAR_CARDIAC_MUSCLE_CELL_MEMBRANE_REPOLARIZATION	0.0917126	-0.00802381	3.85785	0.000132821	0.000955188	0.703856
GOBP_MITOTIC_NUCLEAR_MEMBRANE_DISASSEMBLY	-0.136421	-0.0221945	-3.85725	0.000133135	0.000956796	0.701679
GOBP_REGULATION_OF_DEFENSE_RESPONSE_TO_VIRUS_BY_HOST	-0.0956912	-0.0164367	-3.85656	0.000133502	0.000958776	0.699149
GOBP_FORMATION_OF_PRIMARY_GERM_LAYER	0.0802636	-0.0130478	3.85548	0.000134067	0.000961861	0.695253
GOBP_CHONDROCYTE_DIFFERENTIATION_INVOLVED_IN_ENDOCHONDRAL_BONE_MORPHOGENESIS	0.099994	-0.0238633	3.8554	0.000134114	0.000961861	0.694937
GOBP_GROWTH	0.0508316	-0.0142453	3.85487	0.000134391	0.0009632	0.69303
GOCC_DISTAL_AXON	0.0615573	-0.00550503	3.85426	0.000134716	0.00096409	0.690807
GOBP_CELL_CYCLE_CHECKPOINT_SIGNALING	-0.0924005	-0.0231843	-3.85425	0.000134721	0.00096409	0.690777
GOBP_NEGATIVE_REGULATION_OF_GLIAL_CELL_DIFFERENTIATION	0.079083	0.0330835	3.85412	0.00013479	0.00096409	0.690305
GOBP_REGULATION_OF_PROTEIN_EXPORT_FROM_NUCLEUS	-0.0733482	-0.0286878	-3.85357	0.000135083	0.000965531	0.688304
GOMF_G_QUADRUPLEX_DNA_BINDING	-0.12154	-0.0213685	-3.85334	0.000135206	0.000965755	0.687467
GOBP_EXCITATORY_CHEMICAL_SYNAPTIC_TRANSMISSION	0.109981	0.00292694	3.85277	0.000135509	0.000967263	0.685407
GOBP_PYRIMIDINE_CONTAINING_COMPOUND_METABOLIC_PROCESS	-0.0597297	-0.0224562	-3.85183	0.000136012	0.0009702	0.681992
GOBP_SYNAPTIC_MEMBRANE_ADHESION	0.105977	0.000729779	3.85081	0.000136561	0.000973461	0.67828
GOMF_DOPAMINE_BINDING	0.138813	0.0184042	3.84833	0.000137898	0.000982325	0.669312
GOBP_RESPONSE_TO_CHEMOKINE	-0.114211	-0.0121254	-3.84783	0.000138171	0.000983342	0.667488
GOBP_POSITIVE_REGULATION_OF_DEVELOPMENTAL_PIGMENTATION	-0.11401	-0.0023541	-3.84773	0.000138227	0.000983342	0.667116
GOBP_REGULATION_OF_STEM_CELL_DIVISION	0.111177	-0.015556	3.84729	0.000138468	0.000984282	0.665515
GOBP_ETHANOL_OXIDATION	-0.141782	0.0175649	-3.84714	0.000138546	0.000984282	0.664996
GOBP_MITOTIC_CELL_CYCLE_CHECKPOINT_SIGNALING	-0.0916229	-0.0241902	-3.84638	0.000138963	0.000986292	0.66223
GOBP_CELL_PART_MORPHOGENESIS	0.0667175	-0.00862277	3.84628	0.000139016	0.000986292	0.661878
GOBP_RESPONSE_TO_STEROL_DEPLETION	-0.0911033	-0.0199704	-3.84404	0.000140247	0.000994361	0.653758
GOBP_DEVELOPMENT_OF_PRIMARY_FEMALE_SEXUAL_CHARACTERISTICS	0.0593775	0.00226649	3.84295	0.000140853	0.000997394	0.649788
GOBP_NEURAL_PLATE_PATTERN_SPECIFICATION	0.120262	-0.0108133	3.84279	0.000140939	0.000997394	0.649227
GOBP_CAP_DEPENDENT_TRANSLATIONAL_INITIATION	-0.116814	-0.0175924	-3.84232	0.0001412	0.000997394	0.647523
GOBP_REGULATION_OF_NODAL_SIGNALING_PATHWAY	0.1035	0.0144163	3.84231	0.000141206	0.000997394	0.647488
GOBP_POST_ANAL_TAIL_MORPHOGENESIS	0.081203	0.00011434	3.84229	0.000141217	0.000997394	0.647413
GOBP_NEGATIVE_REGULATION_OF_CELL_CYCLE_PROCESS	-0.0663177	-0.02477	-3.84225	0.000141242	0.000997394	0.647249
GOBP_POSITIVE_REGULATION_OF_CELL_CYCLE	-0.0557633	-0.0131896	-3.84149	0.000141662	0.000999687	0.644518
GOBP_POSITIVE_REGULATION_OF_RIG_I_SIGNALING_PATHWAY	-0.116756	-0.0164138	-3.83864	0.000143261	0.0010103	0.634182
GOBP_CENTROMERE_COMPLEX_ASSEMBLY	-0.133869	-0.0177263	-3.83792	0.000143665	0.00101205	0.631592
GOBP_FAT_PAD_DEVELOPMENT	-0.117487	-0.00556957	-3.83786	0.000143701	0.00101205	0.63136
GOBP_NEUROEPITHELIAL_CELL_DIFFERENTIATION	0.0789956	0.0116885	3.83724	0.000144048	0.00101369	0.629144
GOCC_ATG1_ULK1_KINASE_COMPLEX	0.137963	-0.0310434	3.8371	0.000144126	0.00101369	0.628642
GOBP_NEGATIVE_REGULATION_OF_T_CELL_RECEPTOR_SIGNALING_PATHWAY	-0.103654	-0.0254959	-3.83616	0.000144661	0.00101677	0.625231
GOBP_REGULATION_OF_UNSATURATED_FATTY_ACID_BIOSYNTHETIC_PROCESS	-0.121713	-0.00374686	-3.83442	0.000145654	0.00102307	0.618934
GOBP_ATTACHMENT_OF_MITOTIC_SPINDLE_MICROTUBULES_TO_KINETOCHORE	-0.112986	-0.018002	-3.83351	0.000146173	0.00102547	0.615659
GOMF_PHOSPHATIDYLINOSITOL_4_5_BISPHOSPHATE_5_PHOSPHATASE_ACTIVITY	0.106559	-0.0330134	3.83341	0.000146235	0.00102547	0.615274
GOBP_REGULATION_OF_SMOOTHENED_SIGNALING_PATHWAY	0.0713249	-0.0250165	3.83329	0.000146304	0.00102547	0.61484
GOCC_DENDRITIC_FILOPODIUM	0.137697	-0.0130578	3.83314	0.000146384	0.00102547	0.614332
GOBP_PHOSPHATIDYLINOSITOL_PHOSPHATE_BIOSYNTHETIC_PROCESS	-0.0705389	-0.028857	-3.83266	0.000146663	0.00102674	0.612581
GOBP_NEGATIVE_REGULATION_OF_POST_TRANSCRIPTIONAL_GENE_SILENCING	-0.0811717	-0.0144993	-3.83037	0.000147986	0.00103531	0.604315
GOCC_EXTRINSIC_COMPONENT_OF_SYNAPTIC_VESICLE_MEMBRANE	0.143025	-0.00809077	3.82949	0.000148498	0.00103792	0.601139
GOMF_RIBONUCLEOTIDE_BINDING	-0.0320631	-0.0216908	-3.82928	0.000148622	0.00103792	0.600368
GOBP_ELASTIC_FIBER_ASSEMBLY	0.178948	-0.0126606	3.82922	0.000148654	0.00103792	0.60017
GOBP_MYELOID_DENDRITIC_CELL_CYTOKINE_PRODUCTION	-0.129972	-0.0130267	-3.82872	0.000148947	0.00103928	0.598361
GOBP_NK_T_CELL_PROLIFERATION	-0.127319	-0.0223707	-3.82819	0.000149256	0.00104075	0.596452
GOBP_REGULATION_OF_SYNAPTIC_PLASTICITY	0.0646469	-0.00561761	3.82788	0.000149441	0.00104127	0.595312
GOCC_COPII_VESICLE_COAT	-0.119815	-0.0284516	-3.82773	0.000149529	0.00104127	0.594771
GOBP_REGULATION_OF_DOPAMINE_UPTAKE_INVOLVED_IN_SYNAPTIC_TRANSMISSION	0.112385	0.0105729	3.82471	0.000151308	0.00105297	0.583888
GOCC_ROD_PHOTORECEPTOR_OUTER_SEGMENT	-0.127148	0.0494578	-3.82427	0.000151568	0.00105408	0.582306
GOBP_TOLL_LIKE_RECEPTOR_7_SIGNALING_PATHWAY	-0.158529	-0.0119805	-3.82288	0.000152394	0.00105866	0.577303
GOBP_CELLULAR_MACROMOLECULE_CATABOLIC_PROCESS	-0.0310781	-0.0234069	-3.8227	0.000152501	0.00105866	0.57666
GOBP_REGULATION_OF_BEHAVIOR	0.0569725	0.0212945	3.82266	0.000152528	0.00105866	0.576498
GOBP_MITOCHONDRIAL_GENOME_MAINTENANCE	-0.081232	-0.0271642	-3.82219	0.000152811	0.00105993	0.57479
GOBP_LONG_TERM_SYNAPTIC_POTENTIATION	0.0697374	-0.00730982	3.82157	0.000153179	0.00106178	0.572579
GOBP_MEMBRANE_RAFT_LOCALIZATION	-0.156087	-0.00594114	-3.82124	0.000153376	0.00106245	0.571398
GOBP_PYRIMIDINE_RIBONUCLEOTIDE_CATABOLIC_PROCESS	-0.113698	-0.00368018	-3.82094	0.000153557	0.00106301	0.570313
GOMF_3_HYDROXYACYL_COA_DEHYDROGENASE_ACTIVITY	-0.150403	-0.0153807	-3.82056	0.000153786	0.00106319	0.56894
GOBP_CELLULAR_RESPONSE_TO_MECHANICAL_STIMULUS	-0.0787071	-0.0182591	-3.82055	0.000153795	0.00106319	0.568882
GOBP_EYE_PHOTORECEPTOR_CELL_DEVELOPMENT	0.0623057	-0.00310935	3.8204	0.000153885	0.00106319	0.568348
GOBP_MITOTIC_G2_M_TRANSITION_CHECKPOINT	-0.0961433	-0.0261637	-3.8202	0.000154003	0.0010633	0.567643
GOBP_SERINE_FAMILY_AMINO_ACID_CATABOLIC_PROCESS	0.101238	-0.0236465	3.81873	0.000154893	0.00106875	0.562342
GOBP_APOPTOTIC_PROCESS_INVOLVED_IN_MORPHOGENESIS	0.0869512	-0.00861045	3.81848	0.000155045	0.00106897	0.561439
GOBP_FEMALE_SEX_DIFFERENTIATION	0.0573331	0.00437335	3.8183	0.00015515	0.00106897	0.560814
GOBP_SYNAPTIC_TRANSMISSION_DOPAMINERGIC	0.0837753	0.0123025	3.81817	0.000155229	0.00106897	0.560345
GOBP_HYPOTHALAMUS_CELL_MIGRATION	0.13832	0.00112894	3.8173	0.000155761	0.0010715	0.5572
GOBP_CITRATE_TRANSPORT	0.159658	0.00575126	3.81724	0.000155799	0.0010715	0.556972
GOBP_REGULATION_OF_HISTONE_H4_K16_ACETYLATION	-0.119406	-0.0222714	-3.81587	0.000156636	0.00107655	0.552044
GOBP_RESPONSE_TO_BMP	0.075236	-0.0114116	3.81565	0.000156771	0.00107678	0.551252
GOBP_NEGATIVE_REGULATION_OF_CELL_CYCLE	-0.0521254	-0.02408	-3.81511	0.000157102	0.00107835	0.549314
GOBP_REGULATION_OF_ANTIMICROBIAL_HUMORAL_RESPONSE	-0.106462	0.0196275	-3.81389	0.000157852	0.0010828	0.544929
GOBP_ODONTOGENESIS	0.0690459	-0.00413946	3.81332	0.000158203	0.00108449	0.542889
GOBP_POSITIVE_REGULATION_OF_RECEPTOR_CLUSTERING	0.145791	-0.0220287	3.81249	0.000158716	0.00108731	0.539906
GOBP_MUSCLE_CELL_DEVELOPMENT	0.0728118	-0.00598933	3.8122	0.000158895	0.00108783	0.538871
GOCC_ALPHA_BETA_T_CELL_RECEPTOR_COMPLEX	-0.208578	-0.0198571	-3.81151	0.00015933	0.00108961	0.536359
GOBP_REGULATION_OF_ADHERENS_JUNCTION_ORGANIZATION	0.151367	-0.0252609	3.81145	0.000159362	0.00108961	0.53617
GOBP_RESPONSE_TO_GROWTH_HORMONE	-0.0699238	0.00284453	-3.81027	0.000160101	0.00109396	0.531914
GOBP_REGULATION_OF_EXTRACELLULAR_MATRIX_ORGANIZATION	0.11651	-0.0254873	3.80893	0.000160939	0.00109843	0.527115
GOBP_REGULATION_OF_TRANS_SYNAPTIC_SIGNALING	0.0599166	-0.00883832	3.80889	0.000160965	0.00109843	0.526967
GOBP_NEGATIVE_REGULATION_OF_ADAPTIVE_IMMUNE_RESPONSE	-0.105832	-0.00725092	-3.808	0.000161526	0.00110155	0.523764
GOBP_NEURON_DEVELOPMENT	0.0566627	-0.00884964	3.80732	0.000161956	0.00110377	0.521322
GOMF_CATECHOLAMINE_BINDING	0.112962	0.00673482	3.80488	0.000163503	0.00111326	0.512574
GOBP_DEOXYRIBONUCLEOSIDE_MONOPHOSPHATE_BIOSYNTHETIC_PROCESS	-0.137829	-0.0251379	-3.80479	0.000163559	0.00111326	0.512261
GOCC_SIGNAL_RECOGNITION_PARTICLE	-0.162245	-0.00379611	-3.80455	0.000163712	0.00111358	0.511399
GOBP_MITOTIC_CYTOKINESIS	-0.06232	-0.0280036	-3.80351	0.000164381	0.00111687	0.507652
GOMF_FIBROBLAST_GROWTH_FACTOR_RECEPTOR_ACTIVITY	0.15134	-0.0346551	3.80347	0.000164407	0.00111687	0.507505
GOBP_POSITIVE_REGULATION_OF_REACTIVE_OXYGEN_SPECIES_BIOSYNTHETIC_PROCESS	-0.0956997	-0.0220263	-3.80113	0.000165914	0.00112573	0.499113
GOBP_METANEPHRIC_DISTAL_TUBULE_DEVELOPMENT	0.113609	0.0367258	3.80111	0.000165925	0.00112573	0.499054
GOBP_EMBRYONIC_NEUROCRANIUM_MORPHOGENESIS	0.126442	-0.0211042	3.79821	0.00016781	0.00113769	0.488666
GOBP_ESTABLISHMENT_OF_TISSUE_POLARITY	0.0714753	-0.0200458	3.79807	0.000167904	0.00113769	0.488148
GOBP_SYNAPSE_ORGANIZATION	0.0703573	-0.0063613	3.79725	0.00016844	0.00113916	0.485218
GOBP_NEURAL_RETINA_DEVELOPMENT	0.0466152	0.0182648	3.79702	0.00016859	0.00113916	0.4844
GOBP_SIALIC_ACID_TRANSPORT	-0.153808	0.0433402	-3.79694	0.000168642	0.00113916	0.484118
GOMF_SIALIC_ACID_TRANSMEMBRANE_TRANSPORTER_ACTIVITY	-0.153808	0.0433402	-3.79694	0.000168642	0.00113916	0.484118
GOBP_DNA_TEMPLATED_DNA_REPLICATION	-0.1102	-0.0165894	-3.79691	0.000168663	0.00113916	0.484006
GOBP_POSITIVE_REGULATION_OF_CYTOPLASMIC_MRNA_PROCESSING_BODY_ASSEMBLY	-0.149903	-0.0230248	-3.79675	0.000168769	0.00113916	0.483424
GOBP_NEGATIVE_REGULATION_OF_PROTEIN_EXIT_FROM_ENDOPLASMIC_RETICULUM	-0.117607	-0.0200157	-3.79395	0.000170621	0.00115093	0.473389
GOBP_CARDIAC_ATRIUM_DEVELOPMENT	0.0896874	0.00346208	3.79316	0.000171142	0.0011537	0.470587
GOBP_PROTEIN_LOCALIZATION_TO_SYNAPSE	0.0682609	-0.00243107	3.79266	0.000171479	0.00115524	0.46878
GOBP_REGULATION_OF_METALLOPEPTIDASE_ACTIVITY	0.135942	-0.0201026	3.79211	0.000171844	0.00115696	0.466822
GOMF_DELAYED_RECTIFIER_POTASSIUM_CHANNEL_ACTIVITY	0.0760825	0.0238799	3.7912	0.000172452	0.00116019	0.463579
GOCC_PHAGOPHORE_ASSEMBLY_SITE_MEMBRANE	0.0943442	-0.0364155	3.79107	0.000172543	0.00116019	0.46309
GOBP_REGULATION_OF_RENAL_SYSTEM_PROCESS	0.102607	-0.00184813	3.79048	0.000172935	0.00116208	0.461004
GOMF_PEPTIDE_HORMONE_BINDING	0.0780251	0.0339903	3.78874	0.000174114	0.00116926	0.454758
GOBP_MITOCHONDRION_DISTRIBUTION	-0.0839639	-0.0114927	-3.78684	0.000175403	0.00117716	0.447979
GOBP_PROTEIN_MONO_ADP_RIBOSYLATION	-0.125776	-0.02652	-3.78651	0.00017563	0.00117786	0.446788
GOBP_PROTEIN_DEPALMITOYLATION	-0.109686	-0.0272755	-3.78636	0.00017573	0.00117786	0.446265
GOBP_NEURONAL_SIGNAL_TRANSDUCTION	0.141103	-0.0162587	3.78572	0.000176166	0.00118003	0.44399
GOBP_VOCALIZATION_BEHAVIOR	0.112925	-0.0101865	3.78436	0.000177102	0.00118555	0.439119
GOMF_CAMP_RESPONSE_ELEMENT_BINDING_PROTEIN_BINDING	0.111804	-0.0263497	3.78373	0.000177534	0.00118769	0.436877
GOCC_NUCLEAR_PORE_OUTER_RING	-0.141371	-0.0286677	-3.78352	0.000177677	0.00118789	0.436139
GOBP_RENAL_WATER_ABSORPTION	0.143491	-0.0229206	3.78299	0.000178047	0.00118961	0.434226
GOBP_POSITIVE_REGULATION_OF_DEFENSE_RESPONSE_TO_VIRUS_BY_HOST	-0.101453	-0.0170261	-3.78251	0.00017838	0.00119108	0.432508
GOBP_REGULATION_OF_RECEPTOR_INTERNALIZATION	0.0579001	-0.0154426	3.78109	0.000179363	0.00119684	0.427458
GOBP_CELL_VOLUME_HOMEOSTASIS	0.0654749	-0.0172933	3.78094	0.000179469	0.00119684	0.426914
GOMF_NEUROTRANSMITTER_RECEPTOR_ACTIVITY_INVOLVED_IN_REGULATION_OF_POSTSYNAPTIC_MEMBRANE_POTENTIAL	0.0538887	0.058188	3.77998	0.00018014	0.00120055	0.423485
GOBP_ETHER_BIOSYNTHETIC_PROCESS	-0.0959369	-0.0319089	-3.77945	0.000180511	0.00120227	0.421592
GOBP_REGULATION_OF_INTRACELLULAR_LIPID_TRANSPORT	-0.11966	-0.0206903	-3.77894	0.000180866	0.00120387	0.419788
GOCC_BARR_BODY	-0.186905	0.00340458	-3.77591	0.000183	0.00121731	0.409008
GOBP_PROTEIN_LOCALIZATION_TO_MEMBRANE_RAFT	0.132857	-0.0139912	3.77533	0.000183415	0.00121904	0.406926
GOBP_PURINE_CONTAINING_COMPOUND_METABOLIC_PROCESS	-0.0464403	-0.0128354	-3.77522	0.000183492	0.00121904	0.406541
GOCC_NEUROTRANSMITTER_RECEPTOR_COMPLEX	0.067439	0.0386989	3.77471	0.000183855	0.00122068	0.404726
GOBP_POSITIVE_REGULATION_OF_SISTER_CHROMATID_COHESION	-0.145201	-0.0249217	-3.7744	0.000184081	0.00122142	0.403596
GOBP_POSITIVE_REGULATION_OF_MYELOID_LEUKOCYTE_DIFFERENTIATION	-0.0929663	-0.0173407	-3.77375	0.000184541	0.0012237	0.4013
GOBP_POSITIVE_REGULATION_OF_NEUROGENESIS	0.0591134	-0.00833096	3.77303	0.000185059	0.00122636	0.398728
GOBP_PHOTORECEPTOR_CELL_DEVELOPMENT	0.0608074	-0.0103931	3.77196	0.000185822	0.00123065	0.394943
GOBP_DIPEPTIDE_TRANSMEMBRANE_TRANSPORT	-0.117042	-0.0276517	-3.77066	0.000186762	0.00123609	0.390311
GOMF_HYDROLASE_ACTIVITY_ACTING_ON_ETHER_BONDS	-0.100316	-0.0243217	-3.7678	0.000188842	0.00124903	0.380135
GOCC_MITOCHONDRIAL_ALPHA_KETOGLUTARATE_DEHYDROGENASE_COMPLEX	-0.142621	-0.0175675	-3.76765	0.000188952	0.00124903	0.379597
GOCC_AXON	0.0571443	-0.00871037	3.76543	0.000190585	0.00125903	0.37169
GOMF_RDNA_BINDING	0.113444	-0.0181599	3.76511	0.000190819	0.00125979	0.370564
GOMF_PHOSPHATIDYLINOSITOL_KINASE_ACTIVITY	-0.109335	-0.021394	-3.7633	0.000192161	0.00126786	0.364124
GOBP_REGULATION_OF_ADAPTIVE_IMMUNE_RESPONSE	-0.0954386	-0.0191855	-3.76281	0.000192523	0.00126945	0.362395
GOBP_ORGANONITROGEN_COMPOUND_BIOSYNTHETIC_PROCESS	-0.0373396	-0.0215895	-3.76203	0.000193107	0.0012725	0.359615
GOBP_STEROID_ESTERIFICATION	0.114907	0.0254287	3.76038	0.000194342	0.00127984	0.353757
GOBP_REGULATION_OF_ESTABLISHMENT_OF_T_CELL_POLARITY	0.155834	-0.0184974	3.76011	0.00019454	0.00128035	0.352823
GOBP_FC_RECEPTOR_SIGNALING_PATHWAY	-0.0975945	-0.0227661	-3.75808	0.00019607	0.00128955	0.345626
GOBP_REGULATION_OF_NEUROGENESIS	0.0565794	-0.00764678	3.75794	0.000196182	0.00128955	0.345101
GOBP_POSITIVE_REGULATION_OF_RNA_POLYMERASE_II_TRANSCRIPTION_PREINITIATION_COMPLEX_ASSEMBLY	-0.145725	-0.0205137	-3.75718	0.000196754	0.00129178	0.34243
GOCC_STRIATED_MUSCLE_THIN_FILAMENT	0.0866455	-0.00779514	3.75716	0.000196768	0.00129178	0.342365
GOBP_GONADOTROPIN_SECRETION	0.0949123	0.0193761	3.75666	0.000197155	0.00129352	0.34056
GOBP_MUSCLE_ORGAN_DEVELOPMENT	0.0660138	-0.0118998	3.75538	0.000198126	0.00129887	0.336047
GOBP_NUCLEOBASE_CONTAINING_SMALL_MOLECULE_CATABOLIC_PROCESS	-0.086107	-0.0192334	-3.75513	0.000198317	0.00129887	0.33516
GOBP_NEGATIVE_REGULATION_OF_PLATELET_DERIVED_GROWTH_FACTOR_RECEPTOR_SIGNALING_PATHWAY	0.11	-0.0173963	3.7551	0.000198339	0.00129887	0.335057
GOCC_NUCLEOID	-0.100176	-0.0142109	-3.75467	0.000198669	0.00130022	0.333534
GOBP_CELL_MIGRATION_IN_HINDBRAIN	0.108744	0.00433251	3.75419	0.000199038	0.00130183	0.331826
GOBP_TELENCEPHALON_REGIONALIZATION	-0.101246	0.0339259	-3.75374	0.000199389	0.00130293	0.33021
GOMF_WNT_RECEPTOR_ACTIVITY	0.0953979	-0.0176797	3.75365	0.000199453	0.00130293	0.329916
GOBP_POSITIVE_REGULATION_OF_GROWTH	0.0518836	-0.00664532	3.753	0.000199953	0.00130491	0.327614
GOBP_NEGATIVE_REGULATION_OF_RECEPTOR_SIGNALING_PATHWAY_VIA_JAK_STAT	-0.0809245	-0.0089776	-3.75294	0.000200004	0.00130491	0.327381
GOBP_MITOCHONDRIAL_DNA_REPAIR	-0.135852	-0.0140569	-3.75149	0.00020112	0.00131138	0.322271
GOBP_CYTOKINE_MEDIATED_SIGNALING_PATHWAY	-0.0793397	-0.0128909	-3.75043	0.000201944	0.00131594	0.318516
GOCC_TRAMP_COMPLEX	-0.202967	0.00261431	-3.74949	0.000202676	0.0013199	0.315193
GOMF_CORECEPTOR_ACTIVITY_INVOLVED_IN_WNT_SIGNALING_PATHWAY	0.132788	-0.0211503	3.74728	0.000204417	0.00132966	0.30734
GOMF_CYCLOHYDROLASE_ACTIVITY	-0.156671	-0.0138877	-3.74726	0.000204428	0.00132966	0.30729
GOBP_LYMPHOCYTE_ANERGY	-0.138167	-0.0216571	-3.746	0.000205421	0.0013353	0.302843
GOBP_RESPONSE_TO_INTERLEUKIN_18	-0.113754	-0.0288097	-3.74488	0.000206314	0.00133917	0.298857
GOMF_EXTRACELLULAR_MATRIX_STRUCTURAL_CONSTITUENT	0.124315	-0.000284418	3.7448	0.000206377	0.00133917	0.298578
GOBP_REGULATION_OF_SIGNAL_TRANSDUCTION_BY_P53_CLASS_MEDIATOR	-0.0554134	-0.0291633	-3.74477	0.000206398	0.00133917	0.298484
GOMF_RIBONUCLEASE_ACTIVITY	-0.0598851	-0.0229533	-3.74451	0.000206608	0.00133972	0.297548
GOBP_L_GLUTAMATE_IMPORT_ACROSS_PLASMA_MEMBRANE	-0.0931314	0.0133342	-3.74287	0.000207915	0.00134736	0.291758
GOCC_POTASSIUM_CHANNEL_COMPLEX	0.057193	-0.00456901	3.7424	0.000208292	0.00134898	0.290095
GOMF_1_PHOSPHATIDYLINOSITOL_4_PHOSPHATE_3_KINASE_ACTIVITY	-0.147964	-0.00365617	-3.74149	0.000209021	0.00135286	0.286891
GOBP_TRYPTOPHAN_METABOLIC_PROCESS	-0.111228	-0.00824799	-3.74129	0.000209179	0.00135306	0.286196
GOBP_CARDIAC_SEPTUM_DEVELOPMENT	0.0798163	-0.0158097	3.74029	0.000209989	0.00135747	0.282646
GOMF_CHEMOKINE_BINDING	-0.133943	-0.00324897	-3.74012	0.000210129	0.00135754	0.282036
GOBP_CARBOHYDRATE_DERIVATIVE_CATABOLIC_PROCESS	-0.0540799	-0.0138213	-3.73968	0.000210483	0.00135865	0.280492
GOCC_CUL4A_RING_E3_UBIQUITIN_LIGASE_COMPLEX	-0.108443	-0.0289164	-3.73958	0.000210559	0.00135865	0.280158
GOCC_BETA_CATENIN_TCF_COMPLEX	0.124607	-0.0216449	3.73688	0.000212756	0.00137199	0.270631
GOBP_POSITIVE_REGULATION_OF_WNT_SIGNALING_PATHWAY_PLANAR_CELL_POLARITY_PATHWAY	0.12657	-0.00927961	3.73626	0.00021327	0.00137446	0.268416
GOBP_RENIN_SECRETION_INTO_BLOOD_STREAM	-0.151226	0.00211519	-3.73603	0.000213458	0.00137484	0.267606
GOBP_TRAIL_ACTIVATED_APOPTOTIC_SIGNALING_PATHWAY	-0.112307	-0.024037	-3.73508	0.000214233	0.00137864	0.264279
GOCC_NUCLEOCYTOPLASMIC_TRANSPORT_COMPLEX	-0.119402	-0.0240775	-3.73499	0.00021431	0.00137864	0.263948
GOBP_MITOTIC_DNA_REPLICATION_CHECKPOINT_SIGNALING	-0.141069	-0.020733	-3.73431	0.000214871	0.0013814	0.261552
GOBP_POSITIVE_REGULATION_OF_CHROMOSOME_SEPARATION	-0.113975	-0.0236316	-3.73376	0.000215323	0.00138347	0.25962
GOBP_MACROMOLECULE_CATABOLIC_PROCESS	-0.0240203	-0.0221323	-3.73205	0.000216744	0.00139175	0.253582
GOBP_POSITIVE_REGULATION_OF_SPHINGOLIPID_BIOSYNTHETIC_PROCESS	0.154626	-0.0116879	3.73189	0.000216879	0.00139177	0.253012
GOBP_AUTOPHAGY_OF_PEROXISOME	-0.146139	-0.0293996	-3.7316	0.00021712	0.00139247	0.251994
GOBP_NEGATIVE_REGULATION_OF_STRESS_ACTIVATED_PROTEIN_KINASE_SIGNALING_CASCADE	-0.0612573	-0.0253861	-3.73013	0.000218349	0.00139951	0.24681
GOBP_LONG_TERM_SYNAPTIC_DEPRESSION	0.0639486	0.00651683	3.72964	0.000218756	0.00140126	0.245101
GOCC_PARANODAL_JUNCTION	0.120008	-0.0231391	3.72801	0.000220134	0.00140923	0.239341
GOBP_ANTIGEN_PROCESSING_AND_PRESENTATION_VIA_MHC_CLASS_IB	-0.136129	-0.0140019	-3.72782	0.000220291	0.00140938	0.238686
GOBP_ERYTHROCYTE_HOMEOSTASIS	-0.0496175	-0.0234116	-3.72757	0.000220504	0.00140989	0.237797
GOBP_DNA_INTEGRITY_CHECKPOINT_SIGNALING	-0.0866588	-0.0244375	-3.72463	0.000223004	0.00142501	0.227451
GOBP_G_PROTEIN_COUPLED_GLUTAMATE_RECEPTOR_SIGNALING_PATHWAY	0.0812612	0.0334528	3.72434	0.000223249	0.00142571	0.226444
GOBP_FOLIC_ACID_CONTAINING_COMPOUND_METABOLIC_PROCESS	-0.0989189	-0.0166479	-3.72264	0.000224712	0.00143419	0.22045
GOBP_POSITIVE_REGULATION_OF_EXCITATORY_POSTSYNAPTIC_POTENTIAL	0.0919904	-0.00877091	3.72133	0.000225844	0.00144054	0.215841
GOBP_NEGATIVE_REGULATION_OF_CHROMOSOME_ORGANIZATION	-0.0943272	-0.0228061	-3.72115	0.000225993	0.00144062	0.215234
GOBP_CELLULAR_RESPONSE_TO_TEMPERATURE_STIMULUS	0.12362	0.0214544	3.72001	0.000226986	0.00144607	0.211214
GOMF_NADPLUS_ADP_RIBOSYLTRANSFERASE_ACTIVITY	-0.075305	-0.0157627	-3.71953	0.0002274	0.00144784	0.209539
GOBP_RETINOIC_ACID_CATABOLIC_PROCESS	0.136065	0.000670066	3.71821	0.000228552	0.0014543	0.204905
GOBP_LYMPHOCYTE_ACTIVATION	-0.0817429	-0.015509	-3.71709	0.000229539	0.00145909	0.200951
GOBP_EPIDERMIS_MORPHOGENESIS	0.0809318	0.00828404	3.71702	0.000229598	0.00145909	0.200716
GOBP_METAPHASE_PLATE_CONGRESSION	-0.0788666	-0.0247601	-3.71688	0.000229721	0.00145909	0.200226
GOBP_CATECHOLAMINE_UPTAKE	0.0851061	0.00721569	3.7166	0.000229963	0.00145975	0.199258
GOBP_NEGATIVE_REGULATION_OF_HISTONE_H3_K27_METHYLATION	0.154288	-0.0267292	3.71603	0.000230469	0.00146209	0.197241
GOBP_CELL_ACTIVATION_INVOLVED_IN_IMMUNE_RESPONSE	-0.0911206	-0.00999143	-3.71576	0.000230706	0.00146235	0.196297
GOBP_XENOBIOTIC_GLUCURONIDATION	-0.128887	0.0730351	-3.71567	0.000230788	0.00146235	0.195972
GOBP_POSITIVE_REGULATION_OF_GLIAL_CELL_PROLIFERATION	-0.0896432	-0.0230352	-3.71404	0.00023223	0.00147055	0.19026
GOBP_B_CELL_ACTIVATION_INVOLVED_IN_IMMUNE_RESPONSE	-0.0785644	-0.00972877	-3.71385	0.000232401	0.00147055	0.189581
GOBP_RESPONSE_TO_IONIZING_RADIATION	-0.0515884	-0.0278478	-3.71361	0.000232614	0.00147055	0.188744
GOBP_NEGATIVE_REGULATION_OF_METALLOENDOPEPTIDASE_ACTIVITY	0.177613	-0.0171714	3.71358	0.00023264	0.00147055	0.188639
GOBP_NEGATIVE_REGULATION_OF_T_CELL_PROLIFERATION	-0.0942018	-0.0174453	-3.71286	0.000233277	0.0014737	0.186131
GOBP_SMOOTH_MUSCLE_TISSUE_DEVELOPMENT	0.113423	-0.0208757	3.71249	0.000233614	0.00147494	0.184806
GOBP_MITOCHONDRIAL_ELECTRON_TRANSPORT_SUCCINATE_TO_UBIQUINONE	-0.159042	-0.0230278	-3.71136	0.000234625	0.00148044	0.180846
GOCC_GROWTH_CONE_MEMBRANE	0.129213	-0.0246539	3.71082	0.000235105	0.00148258	0.17897
GOCC_CONTRACTILE_FIBER	0.0656375	-0.00762821	3.71064	0.000235266	0.00148271	0.178343
GOBP_REGULATION_OF_T_CELL_MEDIATED_IMMUNITY	-0.103433	-0.0153041	-3.70895	0.000236795	0.00149145	0.172402
GOCC_T_CELL_RECEPTOR_COMPLEX	-0.171463	-0.0227813	-3.70859	0.000237114	0.00149258	0.171165
GOBP_REGULATION_OF_NEUROTRANSMITTER_RECEPTOR_ACTIVITY	0.075324	0.0154075	3.70803	0.000237627	0.00149432	0.169186
GOBP_NUCLEOSIDE_MONOPHOSPHATE_PHOSPHORYLATION	-0.113103	-0.0200389	-3.70786	0.000237775	0.00149432	0.168612
GOMF_GABA_RECEPTOR_ACTIVITY	0.072282	0.0861654	3.70782	0.000237816	0.00149432	0.168454
GOBP_COCHLEA_MORPHOGENESIS	0.0900104	0.0190077	3.70763	0.000237987	0.0014945	0.167794
GOBP_NOREPINEPHRINE_BIOSYNTHETIC_PROCESS	0.126342	0.0196423	3.70737	0.000238229	0.00149513	0.166864
GOBP_RETROGRADE_TRANS_SYNAPTIC_SIGNALING	0.110553	0.00906601	3.70587	0.00023959	0.00150278	0.161638
GOBP_NEPHRON_EPITHELIUM_DEVELOPMENT	0.0716532	-0.00483698	3.70478	0.000240591	0.00150768	0.157814
GOBP_NEGATIVE_REGULATION_OF_NUCLEAR_DIVISION	-0.105649	-0.0159656	-3.70471	0.000240657	0.00150768	0.157562
GOBP_POSITIVE_REGULATION_OF_VOLTAGE_GATED_POTASSIUM_CHANNEL_ACTIVITY	0.0800936	0.00443014	3.70406	0.000241253	0.00151052	0.155295
GOBP_CONSTITUTIVE_SECRETORY_PATHWAY	-0.128291	-0.0176048	-3.70376	0.000241534	0.00151138	0.154226
GOMF_METAL_CLUSTER_BINDING	-0.0881225	-0.0251555	-3.70327	0.000241983	0.001513	0.152523
GOBP_NEURON_FATE_SPECIFICATION	0.0809919	0.0325954	3.70316	0.000242081	0.001513	0.152154
GOBP_DIAPHRAGM_DEVELOPMENT	0.119715	-0.0102077	3.7021	0.000243069	0.00151761	0.148418
GOMF_OXIDOREDUCTASE_ACTIVITY_ACTING_ON_THE_ALDEHYDE_OR_OXO_GROUP_OF_DONORS_NAD_OR_NADP_AS_ACCEPTOR	-0.0819304	-0.00548483	-3.70206	0.000243106	0.00151761	0.148278
GOMF_PHOSPHATIDYLINOSITOL_PHOSPHATE_5_PHOSPHATASE_ACTIVITY	0.0965335	-0.0329792	3.70069	0.000244376	0.00152362	0.143498
GOBP_POSITIVE_REGULATION_OF_TRANSCRIPTION_OF_NOTCH_RECEPTOR_TARGET	0.145526	-0.0201426	3.70064	0.000244419	0.00152362	0.143338
GOBP_HIPPOCAMPUS_DEVELOPMENT	0.0472797	0.0153431	3.70055	0.000244501	0.00152362	0.14303
GOMF_SECONDARY_ACTIVE_MONOCARBOXYLATE_TRANSMEMBRANE_TRANSPORTER_ACTIVITY	0.0707775	0.0392262	3.70011	0.000244912	0.00152528	0.14149
GOBP_REGULATION_OF_EXTRACELLULAR_MATRIX_DISASSEMBLY	0.123906	-0.0228713	3.69893	0.00024602	0.00153128	0.137351
GOBP_NEGATIVE_REGULATION_OF_BLOOD_VESSEL_ENDOTHELIAL_CELL_MIGRATION	0.0912271	-0.0103067	3.69792	0.000246967	0.00153626	0.133828
GOBP_HOMOLOGOUS_RECOMBINATION	-0.101652	-0.00198956	-3.69771	0.000247163	0.00153658	0.133101
GOBP_NEURAL_CREST_CELL_FATE_COMMITMENT	0.144542	-0.000369707	3.69548	0.000249278	0.00154805	0.125287
GOBP_TRANSCRIPTION_INITIATION_AT_RNA_POLYMERASE_III_PROMOTER	0.120356	-0.029133	3.69545	0.000249303	0.00154805	0.125198
GOBP_REGULATION_OF_GENE_SILENCING_BY_RNA	-0.0626063	-0.0110478	-3.69529	0.000249451	0.00154806	0.124652
GOBP_RESPONSE_TO_INTERFERON_BETA	-0.10091	-0.0020306	-3.69436	0.00025034	0.00155248	0.121391
GOMF_LIPOPEPTIDE_BINDING	-0.16283	-0.000964809	-3.69424	0.000250457	0.00155248	0.120961
GOBP_NEGATIVE_REGULATION_OF_FIBROBLAST_GROWTH_FACTOR_PRODUCTION	0.202921	-0.0312594	3.69392	0.000250762	0.00155346	0.119845
GOBP_ACTIVATED_T_CELL_PROLIFERATION	-0.0872092	-0.0182018	-3.69325	0.000251403	0.00155651	0.117508
GOBP_REGULATION_OF_PRESYNAPSE_ORGANIZATION	0.0882148	0.0130129	3.69226	0.000252346	0.00156144	0.114074
GOBP_T_HELPER_17_TYPE_IMMUNE_RESPONSE	-0.100636	-0.0130517	-3.69055	0.000253994	0.00157071	0.108105
GOBP_REGULATION_OF_T_CELL_MEDIATED_IMMUNE_RESPONSE_TO_TUMOR_CELL	-0.115698	-0.0200697	-3.69007	0.000254463	0.00157209	0.106414
GOCC_PRESYNAPSE	0.0457373	-0.00628449	3.69002	0.000254514	0.00157209	0.106232
GOBP_NEGATIVE_REGULATION_OF_MACROPHAGE_APOPTOTIC_PROCESS	0.149337	0.025264	3.68971	0.000254809	0.00157299	0.105169
GOBP_CATECHOLAMINE_UPTAKE_INVOLVED_IN_SYNAPTIC_TRANSMISSION	0.0928544	0.0205147	3.68751	0.000256948	0.00158526	0.0975067
GOBP_NEURON_REMODELING	0.1058	-0.0132243	3.68532	0.000259102	0.00159719	0.0898529
GOBP_DNA_REPLICATION_CHECKPOINT_SIGNALING	-0.138796	-0.0133552	-3.68523	0.000259184	0.00159719	0.0895637
GOBP_FLAVONOID_GLUCURONIDATION	-0.145447	0.0324603	-3.68416	0.000260243	0.00160278	0.0858255
GOCC_NUCLEAR_ENVELOPE	-0.0324241	-0.0208888	-3.68324	0.000261157	0.00160747	0.0826139
GOCC_SOMATODENDRITIC_COMPARTMENT	0.0528813	-0.00572342	3.68268	0.000261705	0.00160991	0.080692
GOBP_REGULATION_OF_DNA_TEMPLATED_DNA_REPLICATION	-0.119869	-0.0112412	-3.68249	0.000261899	0.00161016	0.080012
GOBP_POSITIVE_REGULATION_OF_INTEGRIN_MEDIATED_SIGNALING_PATHWAY	0.136935	-0.0317136	3.68233	0.000262055	0.00161018	0.0794685
GOMF_MHC_CLASS_I_RECEPTOR_ACTIVITY	-0.157518	-0.00751517	-3.68194	0.000262449	0.00161072	0.0780901
GOBP_IMMUNE_RESPONSE_INHIBITING_SIGNAL_TRANSDUCTION	-0.144539	0.00615052	-3.68185	0.000262537	0.00161072	0.0777825
GOBP_REGULATION_OF_BMP_SIGNALING_PATHWAY	0.0807935	-0.0091282	3.68178	0.000262601	0.00161072	0.0775612
GOCC_CLOCK_BMAL_TRANSCRIPTION_COMPLEX	-0.128559	7.22303e-05	-3.68123	0.000263155	0.00161318	0.0756299
GOBP_REGULATION_OF_EXCRETION	0.104294	0.0169896	3.68049	0.000263897	0.00161679	0.073047
GOBP_CARDIAC_VENTRICLE_DEVELOPMENT	0.0729197	-0.00718237	3.6793	0.000265088	0.00162315	0.0689204
GOCC_AIM2_INFLAMMASOME_COMPLEX	-0.163128	-0.0043343	-3.67891	0.000265478	0.00162459	0.0675737
GOBP_MITOTIC_DNA_INTEGRITY_CHECKPOINT_SIGNALING	-0.0808736	-0.024426	-3.67765	0.000266749	0.00163142	0.0631975
GOBP_PYRIMIDINE_NUCLEOTIDE_CATABOLIC_PROCESS	-0.0845493	-0.0182979	-3.67737	0.000267041	0.00163176	0.0621946
GOBP_CELL_MORPHOGENESIS_INVOLVED_IN_DIFFERENTIATION	0.0670117	-0.0108627	3.67713	0.000267283	0.00163176	0.0613626
GOBP_POSITIVE_REGULATION_OF_FEVER_GENERATION	-0.135128	-0.00462621	-3.67704	0.000267372	0.00163176	0.0610598
GOBP_OVULATION_CYCLE	0.0820589	0.00580234	3.67699	0.000267422	0.00163176	0.0608867
GOBP_DOUBLE_STRAND_BREAK_REPAIR_INVOLVED_IN_MEIOTIC_RECOMBINATION	-0.167229	0.0120264	-3.67672	0.000267701	0.00163251	0.0599338
GOBP_MITOTIC_CELL_CYCLE_PROCESS	-0.0557924	-0.0257615	-3.6765	0.000267919	0.00163255	0.0591863
GOBP_POTASSIUM_ION_IMPORT_ACROSS_PLASMA_MEMBRANE	0.0628366	0.0084712	3.6764	0.000268017	0.00163255	0.0588519
GOBP_DETECTION_OF_STIMULUS_INVOLVED_IN_SENSORY_PERCEPTION	0.0385407	0.119574	3.6762	0.000268228	0.00163289	0.0581302
GOCC_SYNAPSE	0.0506581	-0.0064243	3.67481	0.000269642	0.00164008	0.0533113
GOBP_NEGATIVE_REGULATION_OF_CALCIUM_ION_IMPORT_ACROSS_PLASMA_MEMBRANE	-0.155391	0.00869695	-3.67473	0.000269719	0.00164008	0.0530499
GOBP_PYRIMIDINE_DEOXYRIBONUCLEOTIDE_BIOSYNTHETIC_PROCESS	-0.14397	-0.0246829	-3.67435	0.000270114	0.00164153	0.0517107
GOMF_EXORIBONUCLEASE_ACTIVITY	-0.078939	-0.0260429	-3.67242	0.000272094	0.00165261	0.0450184
GOBP_POSITIVE_REGULATION_OF_VASCULAR_WOUND_HEALING	0.138196	0.0302002	3.67201	0.00027252	0.00165425	0.0435852
GOBP_REGULATION_OF_IMMUNOGLOBULIN_PRODUCTION	-0.0768456	-0.00949156	-3.67182	0.000272716	0.00165449	0.0429257
GOBP_10_FORMYLTETRAHYDROFOLATE_METABOLIC_PROCESS	-0.13334	-0.0148389	-3.67117	0.000273384	0.00165759	0.0406832
GOCC_DENDRITIC_SPINE_HEAD	0.108333	-0.0241849	3.66915	0.000275484	0.00166936	0.0336734
GOBP_POSITIVE_REGULATION_OF_EPIDERMAL_GROWTH_FACTOR_ACTIVATED_RECEPTOR_ACTIVITY	-0.100518	-0.00431486	-3.66664	0.000278111	0.00168431	0.0249777
GOBP_REGULATION_OF_EPITHELIAL_TO_MESENCHYMAL_TRANSITION_INVOLVED_IN_ENDOCARDIAL_CUSHION_FORMATION	0.163484	-0.0246268	3.66546	0.00027936	0.00168995	0.0208739
GOBP_MUSCLE_STRUCTURE_DEVELOPMENT	0.0674346	-0.0153073	3.66546	0.000279362	0.00168995	0.0208681
GOBP_MODULATION_OF_EXCITATORY_POSTSYNAPTIC_POTENTIAL	0.0825725	-0.0121349	3.6646	0.000280265	0.00169444	0.0179115
GOBP_NEGATIVE_REGULATION_OF_DOPAMINE_SECRETION	0.136362	-0.012736	3.66366	0.000281267	0.00169952	0.014642
GOBP_SCHWANN_CELL_DEVELOPMENT	0.0777557	-0.0104612	3.66292	0.000282059	0.00170333	0.0120673
GOBP_OXYGEN_HOMEOSTASIS	-0.12667	-0.021016	-3.66136	0.000283725	0.00171241	0.00667191
GOBP_REGULATION_OF_SODIUM_ION_TRANSPORT	0.0665307	-0.00958775	3.66062	0.000284522	0.00171533	0.00410093
GOBP_REGULATION_OF_NERVOUS_SYSTEM_DEVELOPMENT	0.0556537	-0.00632137	3.66061	0.000284533	0.00171533	0.00406797
GOBP_RECEPTOR_DIFFUSION_TRAPPING	0.104926	0.0807489	3.65958	0.00028564	0.00172102	0.000509317
GOBP_MULTI_CILIATED_EPITHELIAL_CELL_DIFFERENTIATION	-0.137243	-0.0216691	-3.65772	0.000287652	0.00173215	-0.00591879
GOBP_POSITIVE_REGULATION_OF_DNA_REPLICATION	-0.079207	-0.0174934	-3.65703	0.000288399	0.00173566	-0.00829439
GOBP_CD4_POSITIVE_ALPHA_BETA_T_CELL_CYTOKINE_PRODUCTION	-0.106544	0.000118799	-3.65551	0.000290064	0.00174468	-0.0135641
GOBP_NEGATIVE_REGULATION_OF_ALPHA_BETA_T_CELL_PROLIFERATION	-0.0933859	-0.0155402	-3.65492	0.000290708	0.00174756	-0.0155976
GOMF_LAMININ_1_BINDING	0.149503	-0.018988	3.65378	0.000291964	0.00175325	-0.0195449
GOBP_NEGATIVE_REGULATION_OF_CHEMOKINE_C_X_C_MOTIF_LIGAND_2_PRODUCTION	-0.169075	-0.00733667	-3.65373	0.000292013	0.00175325	-0.0196964
GOBP_POSTSYNAPTIC_ACTIN_CYTOSKELETON_ORGANIZATION	0.12004	-0.00650643	3.65361	0.000292153	0.00175325	-0.0201364
GOBP_HEART_VALVE_DEVELOPMENT	0.0928553	-0.0132986	3.65285	0.000292984	0.00175724	-0.0227366
GOBP_RNA_IMPORT_INTO_MITOCHONDRION	-0.14011	-0.00839794	-3.65226	0.000293645	0.0017602	-0.0248004
GOBP_ISOPRENOID_BIOSYNTHETIC_PROCESS	-0.0947249	-0.00366047	-3.65135	0.00029465	0.00176522	-0.0279286
GOBP_REGULATION_OF_HISTONE_DEACETYLASE_ACTIVITY	0.119742	-0.0256223	3.65102	0.00029502	0.00176643	-0.0290775
GOBP_REGULATION_OF_T_HELPER_17_CELL_LINEAGE_COMMITMENT	-0.130487	-0.0153451	-3.64933	0.000296902	0.0017757	-0.0349022
GOBP_PROTEIN_LOCALIZATION_TO_CYTOPLASMIC_STRESS_GRANULE	-0.163628	-0.00464823	-3.64933	0.000296903	0.0017757	-0.034905
GOBP_T_CELL_PROLIFERATION	-0.090438	-0.0143957	-3.64773	0.000298695	0.0017854	-0.0404145
GOBP_GMP_SALVAGE	-0.139959	-0.0108433	-3.64633	0.000300281	0.0017934	-0.0452633
GOBP_CELL_CYCLE_PHASE_TRANSITION	-0.0543567	-0.0242527	-3.64625	0.000300374	0.0017934	-0.0455462
GOCC_DENDRITIC_TREE	0.0525965	-0.0055327	3.64574	0.000300946	0.0017958	-0.0472867
GOBP_MUSCULAR_SEPTUM_MORPHOGENESIS	0.155252	-0.0241803	3.64545	0.000301277	0.00179676	-0.0482931
GOBP_REGULATION_OF_TRANSLATIONAL_INITIATION	-0.0768006	-0.0176564	-3.6445	0.000302358	0.00180219	-0.051572
GOBP_ORGANELLE_FISSION	-0.0617893	-0.0143583	-3.64257	0.000304558	0.00181428	-0.0582085
GOBP_REGULATION_OF_VOLTAGE_GATED_SODIUM_CHANNEL_ACTIVITY	0.121068	-0.0150585	3.64152	0.00030576	0.00182041	-0.0618154
GOBP_CELLULAR_RESPONSE_TO_RETINOIC_ACID	0.067994	-0.0089082	3.64129	0.000306031	0.00182099	-0.0626255
GOBP_DICHOTOMOUS_SUBDIVISION_OF_AN_EPITHELIAL_TERMINAL_UNIT	0.117109	-0.0245038	3.64088	0.000306507	0.0018228	-0.0640483
GOBP_MESONEPHRIC_DUCT_DEVELOPMENT	0.102925	0.0100885	3.64029	0.000307184	0.0018258	-0.0660701
GOBP_POSITIVE_REGULATION_OF_T_HELPER_17_TYPE_IMMUNE_RESPONSE	-0.11598	-0.0161324	-3.63943	0.000308179	0.00183068	-0.0690288
GOBP_AUTOPHAGOSOME_LYSOSOME_FUSION	0.115292	-0.0294369	3.63879	0.000308925	0.00183408	-0.0712422
GOBP_IMPORT_INTO_NUCLEUS	-0.0463892	-0.0156633	-3.63829	0.000309496	0.00183644	-0.0729325
GOBP_NEGATIVE_REGULATION_OF_STEROID_HORMONE_BIOSYNTHETIC_PROCESS	-0.127515	-0.0239881	-3.63791	0.000309946	0.00183781	-0.0742623
GOMF_ALPHA_ACTININ_BINDING	0.0944605	-0.00712281	3.6378	0.000310076	0.00183781	-0.0746473
GOBP_AROMATIC_AMINO_ACID_FAMILY_CATABOLIC_PROCESS	-0.095456	-0.0153892	-3.63731	0.000310647	0.00184016	-0.0763299
GOBP_NEUROTRANSMITTER_BIOSYNTHETIC_PROCESS	0.0841147	0.0291641	3.63695	0.00031107	0.00184163	-0.0775757
GOBP_INTERLEUKIN_15_MEDIATED_SIGNALING_PATHWAY	-0.148168	-0.0211778	-3.63572	0.0003125	0.00184906	-0.0817745
GOBP_NEUROGENESIS	0.0529444	-0.00849035	3.63543	0.000312841	0.00185004	-0.0827709
GOCC_COLLAGEN_TRIMER	0.113991	0.00562804	3.63347	0.000315156	0.00186268	-0.0895172
GOBP_DE_NOVO_NAD_BIOSYNTHETIC_PROCESS	-0.117303	-0.00676405	-3.63291	0.000315827	0.00186457	-0.0914656
GOBP_NEGATIVE_REGULATION_OF_CELL_PROJECTION_ORGANIZATION	0.0528675	-0.0192219	3.6329	0.000315829	0.00186457	-0.0914701
GOBP_ALPHA_BETA_T_CELL_ACTIVATION	-0.0964813	-0.0159643	-3.63155	0.000317441	0.00187304	-0.0961293
GOCC_PROTEIN_PHOSPHATASE_TYPE_2A_COMPLEX	-0.0854139	-0.0232072	-3.63139	0.000317633	0.00187313	-0.0966834
GOBP_POSITIVE_REGULATION_OF_CELL_JUNCTION_ASSEMBLY	0.0681912	0.00870614	3.63109	0.000317986	0.0018733	-0.0976987
GOBP_NEGATIVE_REGULATION_BY_HOST_OF_VIRAL_GENOME_REPLICATION	-0.118692	-0.0135507	-3.63106	0.000318018	0.0018733	-0.0977903
GOBP_REDUCTION_OF_FOOD_INTAKE_IN_RESPONSE_TO_DIETARY_EXCESS	-0.115605	0.0646973	-3.63092	0.000318195	0.0018733	-0.098302
GOBP_REGULATION_OF_STRIATED_MUSCLE_TISSUE_DEVELOPMENT	0.0968782	-0.0116899	3.63026	0.000318981	0.00187688	-0.100558
GOBP_NEURON_DEATH_IN_RESPONSE_TO_OXIDATIVE_STRESS	-0.0749582	-0.0216399	-3.62981	0.000319523	0.00187902	-0.102112
GOBP_NEGATIVE_REGULATION_OF_CELLULAR_RESPONSE_TO_OXIDATIVE_STRESS	-0.191581	-0.00074546	-3.62921	0.000320244	0.00188222	-0.104175
GOBP_REGULATION_OF_LYMPHOCYTE_CHEMOTAXIS	-0.117388	-0.0140471	-3.62761	0.000322168	0.00189192	-0.109656
GOBP_DERMATAN_SULFATE_BIOSYNTHETIC_PROCESS	0.157104	-0.0151617	3.62754	0.000322253	0.00189192	-0.109898
GOBP_SPHINGOID_METABOLIC_PROCESS	-0.100576	-0.0245751	-3.6266	0.000323392	0.00189755	-0.113126
GOBP_SEGMENTATION	0.0449402	-0.00214886	3.62567	0.00032452	0.0019031	-0.11631
GOBP_REGULATION_OF_TRANSLATIONAL_TERMINATION	-0.101084	-0.0250469	-3.62376	0.000326846	0.00191568	-0.122846
GOBP_REGULATION_OF_CILIUM_DEPENDENT_CELL_MOTILITY	-0.0726153	0.0248563	-3.62304	0.000327739	0.00191982	-0.125341
GOBP_NEGATIVE_REGULATION_OF_CELL_DEVELOPMENT	0.0539164	-0.00275087	3.62281	0.000328015	0.00191982	-0.126112
GOBP_REGULATION_OF_MITOCHONDRIAL_TRANSCRIPTION	-0.133071	-0.0389319	-3.62274	0.000328098	0.00191982	-0.126344
GOMF_SULFURIC_ESTER_HYDROLASE_ACTIVITY	0.0960643	-0.0175515	3.6223	0.000328649	0.00192197	-0.127877
GOBP_POSITIVE_REGULATION_OF_FEEDING_BEHAVIOR	0.0916957	0.032198	3.6219	0.000329138	0.00192377	-0.129237
GOBP_RECEPTOR_TRANSACTIVATION	0.136155	-0.0261018	3.61939	0.000332239	0.00194082	-0.137818
GOBP_STEROID_CATABOLIC_PROCESS	0.0783061	0.0169215	3.61843	0.000333445	0.00194679	-0.141133
GOBP_BIOLOGICAL_PROCESS_INVOLVED_IN_INTERACTION_WITH_SYMBIONT	-0.0474654	-0.0102132	-3.61812	0.000333828	0.00194748	-0.142182
GOBP_PROTEIN_K11_LINKED_DEUBIQUITINATION	-0.110697	-0.0195299	-3.61796	0.000334031	0.00194748	-0.142737
GOCC_CHROMATOID_BODY	-0.0998181	-0.000668324	-3.61789	0.000334117	0.00194748	-0.142972
GOCC_MESSENGER_RIBONUCLEOPROTEIN_COMPLEX	-0.102782	-0.010237	-3.61756	0.00033453	0.00194881	-0.144104
GOMF_NEUROTRANSMITTER_RECEPTOR_REGULATOR_ACTIVITY	0.103431	0.0116315	3.61704	0.000335185	0.00195155	-0.145892
GOCC_DEUTEROSOME	-0.179093	-0.0147454	-3.61663	0.000335691	0.00195296	-0.147272
GOMF_GDP_BINDING	-0.0886799	-0.0124317	-3.61655	0.000335798	0.00195296	-0.147565
GOBP_PSEUDOPODIUM_ORGANIZATION	-0.0943108	-0.0291536	-3.61579	0.000336753	0.00195744	-0.150162
GOBP_NEGATIVE_REGULATION_OF_CENTROSOME_DUPLICATION	-0.11594	-0.0274143	-3.61557	0.000337031	0.00195797	-0.150915
GOBP_ALKANESULFONATE_METABOLIC_PROCESS	0.117448	-0.00844578	3.61511	0.000337606	0.00196023	-0.152474
GOCC_ARP2_3_PROTEIN_COMPLEX	-0.129795	-0.021561	-3.61458	0.000338275	0.00196303	-0.154284
GOBP_ACTIVATION_OF_INNATE_IMMUNE_RESPONSE	-0.0833288	-0.0135375	-3.61403	0.000338975	0.00196602	-0.156177
GOBP_INTERLEUKIN_27_MEDIATED_SIGNALING_PATHWAY	-0.163664	-0.0168891	-3.61341	0.000339759	0.00196948	-0.15829
GOCC_MYOSIN_COMPLEX	0.0741564	0.0145015	3.61281	0.000340518	0.0019728	-0.16033
GOBP_VERY_LOW_DENSITY_LIPOPROTEIN_PARTICLE_CLEARANCE	0.13569	0.00283592	3.6126	0.000340793	0.00197331	-0.161069
GOMF_GROWTH_FACTOR_BINDING	0.0965846	-0.0114	3.61188	0.000341708	0.00197662	-0.163522
GOBP_IRON_ION_HOMEOSTASIS	-0.0583839	-0.0175338	-3.61186	0.00034174	0.00197662	-0.163606
GOBP_REGULATION_OF_B_CELL_ACTIVATION	-0.0884593	-0.0154247	-3.61162	0.000342037	0.00197726	-0.164402
GOMF_DEACETYLASE_ACTIVITY	0.0674448	-0.0263178	3.61139	0.000342329	0.00197786	-0.165182
GOCC_SPINDLE	-0.056059	-0.0269981	-3.61114	0.00034266	0.00197869	-0.166065
GOBP_REGULATION_OF_ENDOCYTIC_RECYCLING	0.0903147	-0.0115738	3.61051	0.000343461	0.00198223	-0.1682
GOBP_NEGATIVE_REGULATION_BY_HOST_OF_VIRAL_PROCESS	-0.0946202	-0.0125474	-3.61035	0.000343668	0.00198234	-0.168752
GOCC_SYMMETRIC_SYNAPSE	0.115537	-0.0132311	3.61011	0.000343979	0.00198288	-0.169578
GOBP_CHONDROITIN_SULFATE_PROTEOGLYCAN_METABOLIC_PROCESS	0.101336	-0.0124269	3.60998	0.000344138	0.00198288	-0.170001
GOBP_G1_TO_G0_TRANSITION	0.105487	-0.0355711	3.60911	0.00034526	0.00198773	-0.172977
GOBP_RESPONSE_TO_NITROSATIVE_STRESS	-0.119475	-0.0253354	-3.60904	0.000345356	0.00198773	-0.173233
GOBP_NEGATIVE_REGULATION_OF_NERVOUS_SYSTEM_DEVELOPMENT	0.0556117	-0.000159295	3.60858	0.000345943	0.00199002	-0.174784
GOBP_RENAL_TUBULE_DEVELOPMENT	0.0671505	-0.00457567	3.60842	0.000346149	0.00199012	-0.17533
GOBP_EXPLORATION_BEHAVIOR	0.0795876	0.00281915	3.60394	0.000351986	0.0020206	-0.190619
GOBP_REGULATION_OF_MITOTIC_CELL_CYCLE	-0.0463646	-0.0229263	-3.60394	0.000351991	0.0020206	-0.190634
GOBP_NEGATIVE_REGULATION_OF_NIK_NF_KAPPAB_SIGNALING	-0.0890299	-0.0195807	-3.60391	0.000352025	0.0020206	-0.19072
GOBP_REGULATION_OF_LEUKOCYTE_PROLIFERATION	-0.0897205	-0.0118783	-3.60352	0.000352547	0.0020225	-0.192076
GOBP_REGULATION_OF_DNA_DUPLEX_UNWINDING	-0.144071	-0.0221332	-3.60285	0.00035343	0.00202646	-0.194364
GOBP_ORGANOPHOSPHATE_BIOSYNTHETIC_PROCESS	-0.0418745	-0.0212393	-3.60222	0.00035425	0.00203006	-0.196483
GOMF_FRIZZLED_BINDING	0.0829509	-0.00877304	3.60189	0.000354693	0.0020315	-0.197625
GOBP_REGULATION_OF_COLLAGEN_METABOLIC_PROCESS	0.105843	-0.00695359	3.60139	0.000355349	0.00203415	-0.199314
GOBP_POSITIVE_REGULATION_OF_NEURON_DIFFERENTIATION	0.0683596	0.0131514	3.60054	0.000356482	0.00203935	-0.202224
GOBP_NEGATIVE_REGULATION_OF_LEUKOCYTE_CELL_CELL_ADHESION	-0.0908856	-0.00694621	-3.60042	0.000356644	0.00203935	-0.20264
GOMF_COLLAGEN_BINDING	0.129788	-0.0130914	3.59957	0.000357774	0.0020447	-0.205533
GOCC_CONDENSED_CHROMOSOME	-0.0803536	-0.0140175	-3.5994	0.000358003	0.0020449	-0.206116
GOMF_NUCLEOSIDE_MONOPHOSPHATE_KINASE_ACTIVITY	-0.0750705	-0.0186436	-3.5991	0.000358405	0.00204609	-0.207144
GOMF_MHC_CLASS_II_PROTEIN_COMPLEX_BINDING	-0.152271	-0.00905465	-3.59735	0.000360749	0.00205819	-0.213102
GOCC_SCHAFFER_COLLATERAL_CA1_SYNAPSE	0.0663823	0.0098334	3.59722	0.000360915	0.00205819	-0.213522
GOBP_REGULATION_OF_LYMPHANGIOGENESIS	0.164214	-0.0265883	3.59687	0.000361386	0.00205976	-0.214714
GOBP_RESPIRATORY_GASEOUS_EXCHANGE_BY_RESPIRATORY_SYSTEM	0.0589153	-0.00346451	3.59652	0.00036186	0.00206135	-0.215913
GOBP_IMMUNE_RESPONSE_INHIBITING_CELL_SURFACE_RECEPTOR_SIGNALING_PATHWAY	-0.149234	0.0128656	-3.59533	0.000363471	0.00206941	-0.219974
GOBP_EXTRACELLULAR_MATRIX_CELL_SIGNALING	0.135335	-0.018527	3.59486	0.000364105	0.0020719	-0.221567
GOBP_DENTATE_GYRUS_DEVELOPMENT	0.0921445	0.0305062	3.59463	0.000364419	0.00207257	-0.222355
GOBP_DNA_REPLICATION	-0.0856505	-0.0207844	-3.5932	0.000366361	0.00208249	-0.227212
GOCC_SPERM_MITOCHONDRIAL_SHEATH	-0.134556	0.0232074	-3.59287	0.000366807	0.0020839	-0.228324
GOBP_REGULATION_OF_HISTONE_H3_K27_METHYLATION	0.0996493	-0.0315384	3.59165	0.000368479	0.00209168	-0.23248
GOBP_SISTER_CHROMATID_SEGREGATION	-0.0834465	-0.0204896	-3.59158	0.000368573	0.00209168	-0.232714
GOBP_DENDRITIC_CELL_CHEMOTAXIS	-0.120937	-0.0133167	-3.59072	0.000369756	0.00209727	-0.235643
GOBP_AV_NODE_CELL_TO_BUNDLE_OF_HIS_CELL_COMMUNICATION	0.0927044	0.00598662	3.58865	0.000372616	0.00211059	-0.242684
GOBP_MITOCHONDRIAL_TRANSCRIPTION	-0.107372	-0.0230875	-3.58854	0.000372763	0.00211059	-0.243045
GOCC_ENDOPLASMIC_RETICULUM_TUBULAR_NETWORK_MEMBRANE	-0.158805	-0.021107	-3.58847	0.000372859	0.00211059	-0.24328
GOBP_PYRIMIDINE_RIBONUCLEOSIDE_DIPHOSPHATE_METABOLIC_PROCESS	-0.113877	-0.0245094	-3.58844	0.000372904	0.00211059	-0.243392
GOCC_NEUROFILAMENT	0.12144	-0.00762768	3.58727	0.000374531	0.00211866	-0.247371
GOBP_RESPONSE_TO_AMMONIUM_ION	-0.131881	0.024751	-3.58598	0.000376336	0.00212659	-0.251764
GOBP_CELLULAR_RESPONSE_TO_AMMONIUM_ION	-0.131881	0.024751	-3.58598	0.000376336	0.00212659	-0.251764
GOCC_JUNCTIONAL_SARCOPLASMIC_RETICULUM_MEMBRANE	0.126973	-0.000217475	3.58563	0.000376821	0.00212791	-0.252941
GOMF_MHC_CLASS_IB_PROTEIN_BINDING	-0.174621	-0.0105305	-3.58552	0.000376973	0.00212791	-0.253309
GOBP_INHIBITION_OF_NEUROEPITHELIAL_CELL_DIFFERENTIATION	0.140709	-0.0114527	3.5847	0.000378128	0.00213329	-0.256104
GOBP_REGULATION_OF_LAMELLIPODIUM_ASSEMBLY	-0.0849757	-0.0107611	-3.58454	0.000378352	0.00213341	-0.256645
GOBP_TRANSITION_METAL_ION_TRANSPORT	-0.051543	-0.0102406	-3.58393	0.000379208	0.0021371	-0.25871
GOMF_HEXOSE_TRANSMEMBRANE_TRANSPORTER_ACTIVITY	0.0789042	-0.011725	3.58332	0.00038007	0.0021395	-0.260784
GOCC_ION_CHANNEL_COMPLEX	0.0450112	0.0158649	3.58327	0.000380133	0.0021395	-0.260937
GOBP_NEGATIVE_REGULATION_OF_GLUCONEOGENESIS	0.0754569	0.00033529	3.58311	0.000380358	0.0021395	-0.261476
GOBP_CELLULAR_RESPONSE_TO_ANTIBIOTIC	-0.0793914	-0.0242322	-3.58293	0.000380612	0.0021395	-0.262088
GOBP_NEGATIVE_REGULATION_OF_HIPPO_SIGNALING	0.106342	-0.0280672	3.58291	0.000380649	0.0021395	-0.262177
GOBP_PHOSPHATE_ION_TRANSMEMBRANE_TRANSPORT	-0.0807072	-0.0248301	-3.58208	0.000381814	0.00214491	-0.264968
GOBP_TRANSLATIONAL_INITIATION	-0.0763612	-0.0196427	-3.57938	0.000385668	0.0021654	-0.274144
GOBP_POSITIVE_REGULATION_OF_TELOMERE_MAINTENANCE_VIA_TELOMERE_LENGTHENING	-0.090768	-0.028635	-3.57845	0.000387001	0.00217152	-0.277296
GOBP_NOTCH_SIGNALING_PATHWAY	0.0500205	-0.0142673	3.57819	0.000387367	0.00217152	-0.27816
GOBP_PROTEIN_LOCALIZATION_TO_ORGANELLE	-0.0295555	-0.0234204	-3.57819	0.000387374	0.00217152	-0.278177
GOCC_CORVET_COMPLEX	0.117724	-0.0370947	3.57667	0.000389561	0.0021824	-0.28332
GOBP_MORPHOGENESIS_OF_A_POLARIZED_EPITHELIUM	0.0622877	-0.0206766	3.57655	0.000389728	0.0021824	-0.283712
GOBP_MITOTIC_CYTOKINETIC_PROCESS	-0.0697768	-0.0273872	-3.5763	0.000390095	0.00218329	-0.284572
GOBP_HIPPO_SIGNALING	0.0799545	-0.0316192	3.57418	0.000393175	0.00219936	-0.291754
GOBP_RESPONSE_TO_CYTOKINE	-0.0678516	-0.0155355	-3.57371	0.000393853	0.00220199	-0.293329
GOBP_NITROGEN_UTILIZATION	-0.122747	0.00833284	-3.57316	0.000394655	0.00220479	-0.295188
GOBP_DIOL_METABOLIC_PROCESS	-0.0908644	-0.0202656	-3.57308	0.000394772	0.00220479	-0.295459
GOBP_MITOTIC_CELL_CYCLE	-0.0507689	-0.0252184	-3.57247	0.000395675	0.00220866	-0.297544
GOBP_POSITIVE_REGULATION_OF_T_CELL_MEDIATED_CYTOTOXICITY	-0.118592	-0.0137382	-3.57207	0.000396262	0.00221077	-0.2989
GOBP_POSITIVE_REGULATION_OF_LYMPHOCYTE_APOPTOTIC_PROCESS	-0.102017	-0.00784295	-3.57088	0.000398009	0.00221826	-0.302918
GOBP_REGULATION_OF_SPHINGOLIPID_BIOSYNTHETIC_PROCESS	0.0853255	-0.027336	3.57087	0.000398026	0.00221826	-0.302955
GOMF_SODIUM_PROTON_ANTIPORTER_ACTIVITY	-0.0747062	-0.00460373	-3.57043	0.000398665	0.00222065	-0.30442
GOCC_CALCITONIN_FAMILY_RECEPTOR_COMPLEX	0.156942	-0.00443796	3.57021	0.000398991	0.0022213	-0.305169
GOBP_POSITIVE_REGULATION_OF_PROTEIN_NEDDYLATION	-0.148564	-0.0343211	-3.56829	0.000401838	0.00223597	-0.311663
GOBP_AMP_CATABOLIC_PROCESS	-0.120223	0.0213155	-3.56353	0.000408974	0.00227447	-0.327737
GOMF_TRANSLATION_TERMINATION_FACTOR_ACTIVITY	-0.150729	-0.0143292	-3.56151	0.000412037	0.0022903	-0.334551
GOBP_T_CELL_MEDIATED_IMMUNITY	-0.0990448	-0.0144652	-3.55994	0.000414439	0.00230183	-0.339858
GOBP_TOLL_LIKE_RECEPTOR_9_SIGNALING_PATHWAY	-0.101918	-0.0155908	-3.55987	0.000414548	0.00230183	-0.340097
GOMF_HYPOGLYCIN_A_GAMMA_GLUTAMYL_TRANSPEPTIDASE_ACTIVITY	0.145027	-0.0196264	3.55948	0.00041514	0.0023039	-0.3414
GOBP_NEGATIVE_REGULATION_OF_LYMPHOCYTE_MEDIATED_IMMUNITY	-0.107553	-0.00636808	-3.55898	0.0004159	0.00230691	-0.34307
GOBP_MITOCHONDRIAL_FUSION	-0.0756518	-0.0257223	-3.5572	0.000418645	0.00232092	-0.349076
GOBP_NEURON_CELL_CELL_ADHESION	0.105613	-0.0177306	3.55674	0.000419356	0.00232364	-0.350626
GOBP_COLLAGEN_METABOLIC_PROCESS	0.108814	-0.00599111	3.55602	0.000420471	0.0023286	-0.353051
GOCC_CCR4_NOT_CORE_COMPLEX	-0.120469	-0.0251637	-3.55505	0.000421975	0.0023357	-0.35631
GOMF_DISULFIDE_OXIDOREDUCTASE_ACTIVITY	-0.0796393	-0.0206685	-3.55448	0.000422866	0.0023394	-0.358236
GOBP_GLYCOSYLCERAMIDE_BIOSYNTHETIC_PROCESS	-0.123153	-0.0127113	-3.55418	0.000423341	0.00234059	-0.35926
GOBP_DNA_DAMAGE_RESPONSE_SIGNAL_TRANSDUCTION_BY_P53_CLASS_MEDIATOR_RESULTING_IN_CELL_CYCLE_ARREST	-0.0939847	-0.0287963	-3.55404	0.000423559	0.00234059	-0.35973
GOMF_JUN_KINASE_KINASE_KINASE_ACTIVITY	-0.0960508	-0.0253222	-3.55392	0.000423747	0.00234059	-0.360136
GOCC_ZONA_PELLUCIDA_RECEPTOR_COMPLEX	-0.131669	0.0208809	-3.55377	0.000423987	0.00234069	-0.360652
GOBP_ANTIFUNGAL_HUMORAL_RESPONSE	0.13214	0.031144	3.55302	0.000425152	0.00234487	-0.363156
GOCC_SARCOLEMMA	0.080369	-0.00937912	3.553	0.000425189	0.00234487	-0.363236
GOBP_NEUROTRANSMITTER_LOADING_INTO_SYNAPTIC_VESICLE	-0.0987637	0.0422225	-3.55249	0.00042598	0.00234801	-0.364932
GOBP_PROTEIN_NEDDYLATION	-0.0962469	-0.0400202	-3.55161	0.000427376	0.00235447	-0.367919
GOBP_POSITIVE_REGULATION_OF_INTERLEUKIN_10_PRODUCTION	-0.0973085	-0.0147753	-3.55135	0.000427771	0.00235472	-0.368763
GOBP_ORGANIC_CYCLIC_COMPOUND_CATABOLIC_PROCESS	-0.0265963	-0.016871	-3.55118	0.00042804	0.00235472	-0.369337
GOBP_MODULATION_BY_HOST_OF_SYMBIONT_PROCESS	-0.0482653	-0.017758	-3.55115	0.000428091	0.00235472	-0.369445
GOBP_REGULATION_OF_CALCIUM_MEDIATED_SIGNALING	-0.0768353	-0.0075107	-3.55098	0.000428356	0.00235495	-0.37001
GOBP_STEM_CELL_PROLIFERATION	0.0509719	-0.0167145	3.54944	0.000430803	0.00236648	-0.375209
GOBP_EAR_DEVELOPMENT	0.0432719	0.00414228	3.54938	0.000430902	0.00236648	-0.375419
GOMF_PROTEIN_PHOSPHATASE_2B_BINDING	-0.12499	-0.0170719	-3.54907	0.000431382	0.0023672	-0.376435
GOBP_NEUROBLAST_DIFFERENTIATION	0.116869	0.0406814	3.54901	0.000431482	0.0023672	-0.376647
GOBP_GLUTATHIONE_METABOLIC_PROCESS	-0.0709726	-0.0070297	-3.54839	0.000432473	0.00237141	-0.378742
GOBP_REGULATION_OF_SYNAPTIC_TRANSMISSION_DOPAMINERGIC	0.112949	0.00980829	3.54643	0.000435605	0.00238734	-0.385327
GOMF_SODIUM_PHOSPHATE_SYMPORTER_ACTIVITY	-0.0965351	0.0365611	-3.546	0.000436295	0.00238988	-0.386771
GOMF_CADMIUM_ION_BINDING	0.135533	0.0228882	3.54501	0.000437877	0.0023973	-0.390073
GOBP_CENTRIOLE_ASSEMBLY	-0.100762	-0.0179775	-3.54485	0.000438139	0.00239731	-0.39062
GOCC_APICOLATERAL_PLASMA_MEMBRANE	0.0917333	-0.00673064	3.54473	0.000438332	0.00239731	-0.391022
GOCC_PERICENTRIOLAR_MATERIAL	-0.102644	-0.0264164	-3.54458	0.000438584	0.00239744	-0.391547
GOBP_POSITIVE_REGULATION_OF_OXIDATIVE_STRESS_INDUCED_NEURON_DEATH	-0.129206	-0.0154044	-3.54336	0.000440552	0.00240695	-0.395633
GOBP_REGULATION_OF_TETRAPYRROLE_METABOLIC_PROCESS	-0.130098	-0.0312821	-3.54246	0.000442015	0.00241258	-0.398657
GOBP_POSITIVE_REGULATION_OF_CARDIAC_EPITHELIAL_TO_MESENCHYMAL_TRANSITION	0.131818	-0.0255492	3.5424	0.000442115	0.00241258	-0.398864
GOBP_CYTOKINESIS	-0.0506379	-0.0161787	-3.5423	0.000442268	0.00241258	-0.39918
GOMF_CHANNEL_REGULATOR_ACTIVITY	0.0448585	-0.00920778	3.54184	0.000443025	0.00241546	-0.40074
GOBP_EMBRYONIC_HEART_TUBE_DEVELOPMENT	0.0544681	-0.00609453	3.54109	0.000444238	0.00241973	-0.403236
GOBP_POSITIVE_REGULATION_OF_INTERLEUKIN_23_PRODUCTION	-0.143055	-0.0109007	-3.54098	0.000444421	0.00241973	-0.403611
GOMF_HORMONE_ACTIVITY	0.0538258	0.043419	3.54094	0.000444497	0.00241973	-0.403767
GOBP_TRICARBOXYLIC_ACID_METABOLIC_PROCESS	-0.108832	-0.0209565	-3.54051	0.000445185	0.00242223	-0.405178
GOBP_CRANIAL_NERVE_MORPHOGENESIS	0.0952587	-0.00129072	3.53604	0.000452563	0.0024611	-0.420175
GOBP_REGULATION_OF_CD8_POSITIVE_ALPHA_BETA_T_CELL_ACTIVATION	-0.126831	-0.0238233	-3.53563	0.000453243	0.00246353	-0.421546
GOBP_CELL_DIVISION	-0.0518995	-0.0204313	-3.53441	0.000455274	0.00247329	-0.425624
GOBP_DEFENSE_RESPONSE_TO_GRAM_POSITIVE_BACTERIUM	-0.0725657	0.0228751	-3.53366	0.000456538	0.00247889	-0.428154
GOBP_EMBRYONIC_DIGESTIVE_TRACT_MORPHOGENESIS	0.107373	-0.013203	3.53322	0.000457276	0.00248068	-0.429628
GOBP_NEGATIVE_REGULATION_OF_ATPASE_COUPLED_CALCIUM_TRANSMEMBRANE_TRANSPORTER_ACTIVITY	0.121468	-0.00911335	3.53318	0.000457339	0.00248068	-0.429752
GOCC_TUBULAR_ENDOSOME	-0.152523	-0.0230404	-3.5325	0.000458483	0.00248561	-0.432033
GOBP_MYELOID_LEUKOCYTE_MEDIATED_IMMUNITY	-0.0908051	-0.0175984	-3.53222	0.000458962	0.00248693	-0.432985
GOBP_EXECUTION_PHASE_OF_APOPTOSIS	-0.042248	-0.0156553	-3.53177	0.000459717	0.00248974	-0.434484
GOBP_GLOMERULAR_BASEMENT_MEMBRANE_DEVELOPMENT	0.120101	-0.0077219	3.53137	0.000460385	0.00249142	-0.435808
GOBP_SPERM_EJACULATION	0.118583	-0.0152661	3.5313	0.000460512	0.00249142	-0.43606
GOBP_NEPHRON_DEVELOPMENT	0.0726667	-0.00552562	3.53116	0.000460736	0.00249142	-0.436503
GOBP_REGULATION_OF_CELL_CYCLE_G2_M_PHASE_TRANSITION	-0.0718304	-0.0210808	-3.53004	0.000462632	0.0024997	-0.440249
GOBP_TOOTH_MINERALIZATION	0.0801915	0.0100256	3.52986	0.000462938	0.0024997	-0.440853
GOMF_MONOVALENT_CATION_PROTON_ANTIPORTER_ACTIVITY	-0.0666677	-0.0105156	-3.52984	0.000462977	0.0024997	-0.44093
GOBP_MITOCHONDRIAL_TRANSMEMBRANE_TRANSPORT	-0.0802403	-0.0155847	-3.5287	0.00046492	0.00250845	-0.44475
GOBP_CENTRAL_NERVOUS_SYSTEM_NEURON_DIFFERENTIATION	0.0543961	0.0131372	3.52861	0.000465074	0.00250845	-0.445053
GOBP_REGULATION_OF_MALE_GONAD_DEVELOPMENT	0.0957764	0.0315331	3.52828	0.00046564	0.00251022	-0.446161
GOCC_NMS_COMPLEX	-0.156115	-0.0178416	-3.5281	0.000465949	0.0025106	-0.446766
GOMF_D1_DOPAMINE_RECEPTOR_BINDING	0.118214	-0.0137056	3.52635	0.000468935	0.0025254	-0.452592
GOCC_ESC_E_Z_COMPLEX	-0.123346	-0.022498	-3.52548	0.000470443	0.00253223	-0.455521
GOBP_INSULIN_METABOLIC_PROCESS	-0.104067	0.0140089	-3.52503	0.000471214	0.00253385	-0.457015
GOBP_REGULATION_OF_CYCLIN_DEPENDENT_PROTEIN_KINASE_ACTIVITY	-0.0484077	-0.0263781	-3.52502	0.000471224	0.00253385	-0.457033
GOBP_NEGATIVE_REGULATION_OF_METAPHASE_ANAPHASE_TRANSITION_OF_CELL_CYCLE	-0.110266	-0.0197655	-3.52477	0.000471662	0.00253491	-0.45788
GOMF_TRANSMEMBRANE_RECEPTOR_PROTEIN_TYROSINE_KINASE_ACTIVITY	0.0946086	-0.0108804	3.52447	0.00047218	0.0025364	-0.458881
GOBP_RETINA_MORPHOGENESIS_IN_CAMERA_TYPE_EYE	0.0517928	0.00721545	3.52401	0.000472978	0.00253834	-0.460421
GOBP_RESPONSE_TO_LECTIN	-0.104757	-0.0218717	-3.52394	0.0004731	0.00253834	-0.460656
GOBP_POSITIVE_REGULATION_OF_PROTEIN_CATABOLIC_PROCESS_IN_THE_VACUOLE	0.12544	0.00268063	3.52385	0.000473263	0.00253834	-0.460971
GOBP_CORONARY_VASCULATURE_MORPHOGENESIS	0.110012	-0.00478109	3.52351	0.00047385	0.0025402	-0.462101
GOBP_REGULATION_OF_SREBP_SIGNALING_PATHWAY	-0.115058	-0.0289118	-3.52323	0.000474325	0.00254146	-0.463016
GOBP_ESTABLISHMENT_OF_GOLGI_LOCALIZATION	-0.105862	-0.021555	-3.52141	0.000477505	0.00255699	-0.469109
GOBP_DNA_DEALKYLATION	-0.0685535	-0.0181621	-3.52129	0.000477708	0.00255699	-0.469496
GOBP_REGULATION_OF_CELL_CYCLE_PHASE_TRANSITION	-0.0552636	-0.0232562	-3.52034	0.000479368	0.00256457	-0.47266
GOBP_POSITIVE_REGULATION_OF_TOLERANCE_INDUCTION	-0.132029	-0.0149617	-3.51958	0.000480709	0.00257044	-0.475207
GOBP_RIBONUCLEOSIDE_DIPHOSPHATE_CATABOLIC_PROCESS	-0.109247	-0.0191596	-3.51815	0.000483235	0.00258258	-0.479986
GOBP_COPPER_ION_HOMEOSTASIS	0.0694562	-0.02976	3.51802	0.000483468	0.00258258	-0.480425
GOBP_POSITIVE_REGULATION_OF_SYNAPSE_ASSEMBLY	0.0696895	0.0141198	3.51753	0.000484319	0.00258581	-0.482029
GOBP_REGULATION_OF_TYPE_I_INTERFERON_MEDIATED_SIGNALING_PATHWAY	-0.0772039	-0.0253352	-3.5164	0.00048634	0.00259488	-0.485826
GOBP_PURINE_NUCLEOSIDE_MONOPHOSPHATE_BIOSYNTHETIC_PROCESS	-0.0981491	-0.0211838	-3.5163	0.000486509	0.00259488	-0.486142
GOBP_DNA_BIOSYNTHETIC_PROCESS	-0.0549404	-0.0244655	-3.51533	0.000488233	0.00260166	-0.489367
GOBP_POSITIVE_REGULATION_OF_METALLOENDOPEPTIDASE_ACTIVITY	-0.191813	-0.0100789	-3.51531	0.000488274	0.00260166	-0.489443
GOMF_EXONUCLEASE_ACTIVITY_ACTIVE_WITH_EITHER_RIBO_OR_DEOXYRIBONUCLEIC_ACIDS_AND_PRODUCING_5_PHOSPHOMONOESTERS	-0.0765037	-0.0205644	-3.51342	0.000491653	0.00261834	-0.49573
GOBP_ADP_BIOSYNTHETIC_PROCESS	-0.122329	-0.012018	-3.51303	0.000492366	0.00262082	-0.497052
GOBP_MICROTUBULE_POLYMERIZATION_OR_DEPOLYMERIZATION	0.0549344	-0.0229464	3.51266	0.000493018	0.00262296	-0.498258
GOBP_LEUKOCYTE_APOPTOTIC_PROCESS	-0.0783059	-0.0160088	-3.51119	0.000495683	0.00263454	-0.503173
GOCC_CATALYTIC_COMPLEX	-0.0392249	-0.0272388	-3.51118	0.000495692	0.00263454	-0.50319
GOBP_REGULATION_OF_CORTICOTROPIN_SECRETION	-0.133787	-0.0188024	-3.50964	0.000498491	0.00264717	-0.508321
GOBP_REGULATION_OF_MITOTIC_SISTER_CHROMATID_SEGREGATION	-0.102696	-0.0213872	-3.50952	0.000498709	0.00264717	-0.508721
GOBP_T_CELL_ACTIVATION	-0.0812732	-0.0142421	-3.50946	0.000498823	0.00264717	-0.508929
GOBP_SYNAPTIC_SIGNALING	0.0503525	0.00199592	3.50873	0.000500154	0.0026529	-0.511358
GOBP_REGULATION_OF_BINDING_OF_SPERM_TO_ZONA_PELLUCIDA	0.126185	0.00733644	3.50794	0.000501593	0.0026592	-0.513976
GOBP_GLUTAMATE_RECEPTOR_SIGNALING_PATHWAY	0.05449	0.00730968	3.50696	0.000503383	0.00266735	-0.517224
GOBP_BLOOD_VESSEL_ENDOTHELIAL_CELL_MIGRATION	0.0811077	-0.02266	3.50675	0.000503767	0.00266804	-0.517918
GOBP_METANEPHRIC_MESENCHYMAL_CELL_DIFFERENTIATION	-0.119553	0.00805259	-3.50558	0.000505936	0.00267819	-0.521835
GOBP_REGULATION_OF_CENTROSOME_CYCLE	-0.0777373	-0.0241327	-3.50405	0.000508753	0.00269175	-0.526896
GOMF_PHOSPHOLIPASE_BINDING	-0.0867412	-0.0150558	-3.50224	0.000512124	0.00270823	-0.532914
GOBP_REGULATION_OF_NUCLEAR_TRANSCRIBED_MRNA_CATABOLIC_PROCESS_DEADENYLATION_DEPENDENT_DECAY	-0.108489	-0.00319533	-3.50002	0.000516279	0.00272883	-0.540277
GOBP_INTRACELLULAR_DISTRIBUTION_OF_MITOCHONDRIA	-0.105499	-0.0149863	-3.49984	0.000516617	0.00272925	-0.540873
GOBP_NEGATIVE_REGULATION_OF_IMMUNE_RESPONSE	-0.0847282	-0.0121776	-3.49944	0.000517384	0.00273193	-0.542226
GOBP_TRNA_TRANSCRIPTION	0.112341	-0.0281241	3.49917	0.000517878	0.00273317	-0.543096
[truncated: 8,551 more rows]

## Sheet: Supplementary File S6
	logFC	AveExpr	t	P.Value	adj.P.Val	B
KEGG_OOCYTE_MEIOSIS	-0.118199	-0.0130634	-7.81425	4.61889e-14	8.59114e-12	21.383
KEGG_GLYCOSAMINOGLYCAN_BIOSYNTHESIS_CHONDROITIN_SULFATE	0.19081	-0.0283005	6.34297	5.91825e-10	5.50397e-08	12.2899
KEGG_P53_SIGNALING_PATHWAY	-0.1072	-0.0305212	-6.02835	3.67244e-09	2.27691e-07	10.5435
KEGG_APOPTOSIS	-0.108119	-0.0210612	-5.80072	1.31406e-08	6.11037e-07	9.32624
KEGG_UBIQUITIN_MEDIATED_PROTEOLYSIS	-0.0787866	-0.0284468	-5.71276	2.12808e-08	7.91647e-07	8.86652
KEGG_NITROGEN_METABOLISM	-0.129987	-0.00727943	-5.67512	2.61106e-08	8.09427e-07	8.67159
KEGG_CYSTEINE_AND_METHIONINE_METABOLISM	-0.104064	-0.00353001	-5.54743	5.18328e-08	1.37727e-06	8.01859
KEGG_T_CELL_RECEPTOR_SIGNALING_PATHWAY	-0.107859	-0.0195492	-4.97045	9.80185e-07	2.17313e-05	5.22913
KEGG_ASCORBATE_AND_ALDARATE_METABOLISM	-0.144287	0.0453887	-4.956	1.05151e-06	2.17313e-05	5.16271
KEGG_NOD_LIKE_RECEPTOR_SIGNALING_PATHWAY	-0.114197	-0.0186987	-4.84101	1.82788e-06	3.11981e-05	4.64038
KEGG_DRUG_METABOLISM_OTHER_ENZYMES	-0.0942127	0.0322988	-4.83905	1.84505e-06	3.11981e-05	4.63155
KEGG_PRIMARY_IMMUNODEFICIENCY	-0.158761	-0.00631961	-4.7885	2.34464e-06	3.63419e-05	4.40545
KEGG_TAURINE_AND_HYPOTAURINE_METABOLISM	0.114702	-0.00633936	4.7214	3.21229e-06	4.59604e-05	4.10863
KEGG_TRYPTOPHAN_METABOLISM	-0.0947868	0.002959	-4.70196	3.51671e-06	4.66362e-05	4.02333
KEGG_CELL_CYCLE	-0.108584	-0.0220116	-4.6875	3.76098e-06	4.66362e-05	3.96008
KEGG_ETHER_LIPID_METABOLISM	-0.0853481	-0.012764	-4.637	4.74836e-06	5.51997e-05	3.74062
KEGG_PROGESTERONE_MEDIATED_OOCYTE_MATURATION	-0.0638854	-0.0203881	-4.5656	6.57931e-06	7.19854e-05	3.4339
KEGG_BASAL_CELL_CARCINOMA	0.101223	-0.0158283	4.48272	9.55624e-06	9.87479e-05	3.08331
KEGG_STARCH_AND_SUCROSE_METABOLISM	-0.0917335	0.0316668	-4.4434	1.13852e-05	0.000111455	2.919
KEGG_NATURAL_KILLER_CELL_MEDIATED_CYTOTOXICITY	-0.106498	-0.0101058	-4.38336	1.48386e-05	0.000135437	2.67067
KEGG_PENTOSE_AND_GLUCURONATE_INTERCONVERSIONS	-0.117041	0.0352273	-4.3765	1.52913e-05	0.000135437	2.64251
KEGG_LONG_TERM_POTENTIATION	-0.0767376	-0.000931949	-4.35581	1.674e-05	0.000141529	2.55773
KEGG_PROXIMAL_TUBULE_BICARBONATE_RECLAMATION	-0.0881902	-0.00567295	-4.31745	1.97788e-05	0.000149741	2.40159
KEGG_FC_EPSILON_RI_SIGNALING_PATHWAY	-0.0746712	-0.0158134	-4.30917	2.05008e-05	0.000149741	2.36804
KEGG_ASTHMA	-0.171989	0.00981689	-4.30455	2.09143e-05	0.000149741	2.34936
KEGG_INTESTINAL_IMMUNE_NETWORK_FOR_IGA_PRODUCTION	-0.162963	-0.00283086	-4.30436	2.09315e-05	0.000149741	2.34859
KEGG_HEMATOPOIETIC_CELL_LINEAGE	-0.136313	-0.0018202	-4.14659	4.09673e-05	0.000282219	1.72141
KEGG_DRUG_METABOLISM_CYTOCHROME_P450	-0.0916253	0.0228577	-3.981	8.10568e-05	0.000538449	1.08632
KEGG_NOTCH_SIGNALING_PATHWAY	0.089965	-0.021721	3.94507	9.37083e-05	0.000601026	0.951654
KEGG_LIMONENE_AND_PINENE_DEGRADATION	-0.148742	-0.018781	-3.93124	9.90583e-05	0.000607968	0.900135
KEGG_VALINE_LEUCINE_AND_ISOLEUCINE_DEGRADATION	-0.112907	-0.0241151	-3.92559	0.000101328	0.000607968	0.879119
KEGG_CITRATE_CYCLE_TCA_CYCLE	-0.117069	-0.0159173	-3.86278	0.000130086	0.000756126	0.647552
KEGG_JAK_STAT_SIGNALING_PATHWAY	-0.0801895	0.00372714	-3.84137	0.000141543	0.000797789	0.569402
KEGG_AMYOTROPHIC_LATERAL_SCLEROSIS_ALS	-0.0558041	-0.0158682	-3.81725	0.000155591	0.000851177	0.481842
KEGG_GRAFT_VERSUS_HOST_DISEASE	-0.158935	-0.0046559	-3.80394	0.000163902	0.000871023	0.433718
KEGG_ALLOGRAFT_REJECTION	-0.158112	-0.0084365	-3.76315	0.000192041	0.00099221	0.287299
KEGG_ANTIGEN_PROCESSING_AND_PRESENTATION	-0.119278	-0.00530784	-3.72103	0.000225838	0.00111191	0.137657
KEGG_SPHINGOLIPID_METABOLISM	-0.075119	-0.021622	-3.7195	0.000227165	0.00111191	0.132256
KEGG_COLORECTAL_CANCER	-0.0637325	-0.0285763	-3.69094	0.000253336	0.00120822	0.0317105
KEGG_B_CELL_RECEPTOR_SIGNALING_PATHWAY	-0.0854483	-0.0218185	-3.67101	0.000273254	0.00124834	-0.038029
KEGG_TYPE_I_DIABETES_MELLITUS	-0.136733	-0.00816025	-3.66908	0.000275259	0.00124834	-0.0447631
KEGG_CHEMOKINE_SIGNALING_PATHWAY	-0.089207	-0.0177773	-3.66279	0.000281883	0.00124834	-0.0666648
KEGG_FATTY_ACID_METABOLISM	-0.0938951	-0.0019741	-3.6182	0.000333377	0.00144205	-0.221075
KEGG_RNA_DEGRADATION	-0.0820658	-0.0238263	-3.5889	0.000371896	0.00157211	-0.321586
KEGG_RIG_I_LIKE_RECEPTOR_SIGNALING_PATHWAY	-0.0648714	-0.00620567	-3.57602	0.000390114	0.00161247	-0.365519
KEGG_AUTOIMMUNE_THYROID_DISEASE	-0.131169	0.0131648	-3.53388	0.000455737	0.00184276	-0.508218
KEGG_ONE_CARBON_POOL_BY_FOLATE	-0.106192	-0.0139209	-3.52613	0.00046887	0.00185553	-0.534271
KEGG_ALZHEIMERS_DISEASE	-0.066878	-0.0214857	-3.51056	0.000496358	0.00192339	-0.586499
KEGG_GLUTATHIONE_METABOLISM	-0.075134	-0.0147801	-3.4672	0.00058104	0.00218609	-0.730757
KEGG_RETINOL_METABOLISM	-0.080256	0.0425058	-3.46407	0.000587659	0.00218609	-0.741123
KEGG_PANTOTHENATE_AND_COA_BIOSYNTHESIS	-0.0792885	-0.0071729	-3.36977	0.000822955	0.00300137	-1.04874
KEGG_BASAL_TRANSCRIPTION_FACTORS	-0.0762833	-0.0114933	-3.34671	0.000892555	0.0031926	-1.12275
KEGG_DILATED_CARDIOMYOPATHY	0.0762366	-0.00266973	3.32199	0.000973235	0.0034155	-1.20156
KEGG_NICOTINATE_AND_NICOTINAMIDE_METABOLISM	-0.0602519	-0.0176242	-3.29911	0.00105391	0.00363012	-1.27401
KEGG_METABOLISM_OF_XENOBIOTICS_BY_CYTOCHROME_P450	-0.0788175	0.0204465	-3.27811	0.00113335	0.0038328	-1.34008
KEGG_MISMATCH_REPAIR	-0.107437	-0.0211612	-3.2639	0.00119025	0.00395332	-1.38457
KEGG_CYTOSOLIC_DNA_SENSING_PATHWAY	-0.0684431	-0.00547189	-3.22383	0.00136518	0.0044548	-1.509
KEGG_CYTOKINE_CYTOKINE_RECEPTOR_INTERACTION	-0.0825928	-0.0020822	-3.20811	0.00144009	0.00461821	-1.55742
KEGG_PURINE_METABOLISM	-0.0435994	-0.0209271	-3.17777	0.00159555	0.00494897	-1.65025
KEGG_THYROID_CANCER	-0.0594931	-0.0229293	-3.17679	0.00160084	0.00494897	-1.65324
KEGG_TOLL_LIKE_RECEPTOR_SIGNALING_PATHWAY	-0.0770677	-0.0115871	-3.16814	0.00164804	0.00494897	-1.67953
KEGG_PROTEASOME	-0.103861	-0.0282533	-3.16785	0.00164966	0.00494897	-1.68042
KEGG_PORPHYRIN_AND_CHLOROPHYLL_METABOLISM	-0.0783233	0.0228929	-3.16012	0.00169297	0.0049983	-1.70386
KEGG_ECM_RECEPTOR_INTERACTION	0.106132	-0.0174228	3.13645	0.00183228	0.00532506	-1.77532
KEGG_BETA_ALANINE_METABOLISM	-0.0693721	-0.00340079	-3.05715	0.00237958	0.00680925	-2.01097
KEGG_GLYCOLYSIS_GLUCONEOGENESIS	-0.0654646	-0.00422842	-3.0079	0.00279133	0.00786647	-2.15443
KEGG_BUTANOATE_METABOLISM	-0.08234	-0.00551877	-2.92671	0.00361469	0.0100104	-2.38603
KEGG_ALANINE_ASPARTATE_AND_GLUTAMATE_METABOLISM	-0.0568143	-0.00794174	-2.92278	0.00365972	0.0100104	-2.3971
KEGG_AXON_GUIDANCE	0.058716	-0.0199187	2.89247	0.00402423	0.0108479	-2.48191
KEGG_O_GLYCAN_BIOSYNTHESIS	-0.0698222	0.000721011	-2.88316	0.00414263	0.0110076	-2.50778
KEGG_PYRIMIDINE_METABOLISM	-0.0566656	-0.0236859	-2.84969	0.00459502	0.0120377	-2.60014
KEGG_GLYCOSAMINOGLYCAN_BIOSYNTHESIS_HEPARAN_SULFATE	0.0539787	-0.0102347	2.83567	0.00479751	0.0123936	-2.63852
KEGG_NUCLEOTIDE_EXCISION_REPAIR	-0.0733276	-0.0298286	-2.79964	0.00535565	0.0136459	-2.73633
KEGG_ARGININE_AND_PROLINE_METABOLISM	-0.0492063	-0.0162678	-2.72105	0.0067822	0.0170471	-2.94548
KEGG_NEUROTROPHIN_SIGNALING_PATHWAY	-0.0485933	-0.0192164	-2.68296	0.00759003	0.0188233	-3.04479
KEGG_PARKINSONS_DISEASE	-0.0713057	-0.0198892	-2.66554	0.00798764	0.0195487	-3.08976
KEGG_PEROXISOME	-0.0637634	-0.0141475	-2.63638	0.00869509	0.0209953	-3.1644
KEGG_PROTEIN_EXPORT	-0.085936	-0.0241755	-2.63206	0.0088045	0.0209953	-3.17539
KEGG_LINOLEIC_ACID_METABOLISM	-0.0593764	0.0104175	-2.61198	0.00932958	0.0219658	-3.22624
KEGG_PANCREATIC_CANCER	-0.0472871	-0.030047	-2.60065	0.0096383	0.022409	-3.25478
KEGG_VASCULAR_SMOOTH_MUSCLE_CONTRACTION	0.0490849	-0.00906796	2.56884	0.0105538	0.0242348	-3.33423
KEGG_LEISHMANIA_INFECTION	-0.0862036	-0.0117114	-2.53808	0.0115124	0.0261134	-3.41016
KEGG_DNA_REPLICATION	-0.0927609	-0.0120403	-2.49998	0.0128064	0.0286987	-3.50298
KEGG_TYPE_II_DIABETES_MELLITUS	-0.0477064	-0.00807503	-2.49527	0.0129751	0.0287306	-3.51436
KEGG_ABC_TRANSPORTERS	-0.044238	-0.00676623	-2.48326	0.0134139	0.0293528	-3.54328
KEGG_HYPERTROPHIC_CARDIOMYOPATHY_HCM	0.0540756	-0.000811643	2.4615	0.0142433	0.0307288	-3.59536
KEGG_HOMOLOGOUS_RECOMBINATION	-0.08214	-0.0186686	-2.45819	0.0143731	0.0307288	-3.60323
KEGG_PROPANOATE_METABOLISM	-0.0646176	-0.0138705	-2.42964	0.0155386	0.0328429	-3.67076
KEGG_HEDGEHOG_SIGNALING_PATHWAY	0.0518223	-0.00684185	2.41948	0.0159732	0.0331366	-3.69462
KEGG_NON_SMALL_CELL_LUNG_CANCER	-0.0416796	-0.0258743	-2.41616	0.0161176	0.0331366	-3.7024
KEGG_AMINO_SUGAR_AND_NUCLEOTIDE_SUGAR_METABOLISM	-0.0538219	-0.0234689	-2.414	0.016212	0.0331366	-3.70744
KEGG_ALDOSTERONE_REGULATED_SODIUM_REABSORPTION	-0.0518982	-0.00250581	-2.32774	0.0204076	0.0412589	-3.90558
KEGG_HUNTINGTONS_DISEASE	-0.0461384	-0.0196095	-2.31104	0.0213217	0.0426435	-3.94314
KEGG_TASTE_TRANSDUCTION	0.0447388	0.0472125	2.30449	0.0216899	0.0429183	-3.95779
KEGG_SYSTEMIC_LUPUS_ERYTHEMATOSUS	-0.0846911	-0.00449668	-2.29073	0.0224816	0.0440165	-3.98845
KEGG_SMALL_CELL_LUNG_CANCER	-0.0421709	-0.0273317	-2.26954	0.0237496	0.0460149	-4.0353
KEGG_BASE_EXCISION_REPAIR	-0.0577174	-0.0274541	-2.25775	0.024482	0.0469448	-4.06119
KEGG_ARRHYTHMOGENIC_RIGHT_VENTRICULAR_CARDIOMYOPATHY_ARVC	0.0550792	-0.00549894	2.21549	0.0272705	0.0517582	-4.15291
KEGG_ERBB_SIGNALING_PATHWAY	-0.040105	-0.0215776	-2.18817	0.0292161	0.0548909	-4.2113
KEGG_GLYCOSPHINGOLIPID_BIOSYNTHESIS_LACTO_AND_NEOLACTO_SERIES	-0.0490742	-0.0134162	-2.16475	0.0309786	0.0576202	-4.2608
KEGG_RENIN_ANGIOTENSIN_SYSTEM	-0.0546763	0.0107702	-2.15635	0.0316325	0.058254	-4.27842
KEGG_EPITHELIAL_CELL_SIGNALING_IN_HELICOBACTER_PYLORI_INFECTION	-0.0363506	-0.0240768	-2.10213	0.0361462	0.0654393	-4.39056
KEGG_SELENOAMINO_ACID_METABOLISM	-0.0494221	-0.0168636	-2.10109	0.0362379	0.0654393	-4.39269
KEGG_MATURITY_ONSET_DIABETES_OF_THE_YOUNG	-0.0488032	0.0283426	-2.05307	0.0406943	0.0727803	-4.48963
KEGG_FC_GAMMA_R_MEDIATED_PHAGOCYTOSIS	-0.0420225	-0.0251549	-2.01883	0.0441501	0.0782087	-4.55742
KEGG_TERPENOID_BACKBONE_BIOSYNTHESIS	-0.07279	-0.00919244	-2.00583	0.0455255	0.0798844	-4.58286
KEGG_PYRUVATE_METABOLISM	-0.0472644	-0.00856401	-2.00161	0.0459796	0.0799272	-4.59108
KEGG_GLYOXYLATE_AND_DICARBOXYLATE_METABOLISM	-0.0569066	-0.00927009	-1.9343	0.0537587	0.0925845	-4.71997
KEGG_GLIOMA	-0.0367793	-0.0188242	-1.90289	0.0577486	0.0985434	-4.77862
KEGG_REGULATION_OF_AUTOPHAGY	-0.0349015	0.00815047	-1.89634	0.0586118	0.0991073	-4.79074
KEGG_FOCAL_ADHESION	0.0513412	-0.0222115	1.88716	0.0598392	0.100271	-4.80765
KEGG_FRUCTOSE_AND_MANNOSE_METABOLISM	-0.0461921	-0.0299604	-1.87268	0.0618187	0.102663	-4.83417
KEGG_LONG_TERM_DEPRESSION	-0.0307495	0.00199125	-1.86425	0.0629956	0.103692	-4.84951
KEGG_CIRCADIAN_RHYTHM_MAMMAL	0.0588578	-0.0272581	1.85964	0.0636458	0.103843	-4.85785
KEGG_HISTIDINE_METABOLISM	-0.0398637	-0.00857369	-1.81535	0.0701939	0.113261	-4.93713
KEGG_PROSTATE_CANCER	-0.0339568	-0.0178563	-1.81249	0.0706356	0.113261	-4.9422
KEGG_VEGF_SIGNALING_PATHWAY	-0.0271323	-0.0199477	-1.6669	0.096291	0.152491	-5.18914
KEGG_AMINOACYL_TRNA_BIOSYNTHESIS	-0.0523709	-0.0156756	-1.66464	0.0967416	0.152491	-5.19281
KEGG_RNA_POLYMERASE	0.0444308	-0.0305975	1.65606	0.0984687	0.153909	-5.20672
KEGG_OXIDATIVE_PHOSPHORYLATION	-0.0462217	-0.018494	-1.6442	0.100895	0.156387	-5.22581
KEGG_STEROID_HORMONE_BIOSYNTHESIS	-0.0348654	0.0343998	-1.62879	0.10412	0.160052	-5.25043
KEGG_VIRAL_MYOCARDITIS	-0.0466803	-0.00547873	-1.53226	0.126222	0.192437	-5.39936
KEGG_RENAL_CELL_CARCINOMA	-0.0340594	-0.0267453	-1.49736	0.135063	0.204241	-5.45101
KEGG_PATHOGENIC_ESCHERICHIA_COLI_INFECTION	-0.0299978	-0.0218995	-1.46019	0.144997	0.216906	-5.50471
KEGG_SPLICEOSOME	-0.0377785	-0.0250821	-1.45738	0.14577	0.216906	-5.50871
KEGG_NON_HOMOLOGOUS_END_JOINING	-0.0421909	-0.00766757	-1.40167	0.161764	0.238794	-5.58655
KEGG_NEUROACTIVE_LIGAND_RECEPTOR_INTERACTION	0.0225072	0.0386361	1.38448	0.166959	0.244522	-5.60996
KEGG_CHRONIC_MYELOID_LEUKEMIA	-0.0266139	-0.0265822	-1.36388	0.173347	0.251894	-5.63764
KEGG_GAP_JUNCTION	0.0259594	-0.0065395	1.31981	0.187628	0.270534	-5.69547
KEGG_GLYCINE_SERINE_AND_THREONINE_METABOLISM	0.026411	-0.00848258	1.26362	0.207078	0.294897	-5.76647
KEGG_PPAR_SIGNALING_PATHWAY	0.022092	0.0100089	1.2619	0.207696	0.294897	-5.7686
KEGG_RIBOSOME	0.0476531	-0.0117175	1.24391	0.214237	0.300639	-5.79065
KEGG_ALPHA_LINOLENIC_ACID_METABOLISM	-0.0270423	0.00243992	-1.24191	0.214973	0.300639	-5.79308
KEGG_INOSITOL_PHOSPHATE_METABOLISM	-0.023749	-0.0275178	-1.23718	0.216724	0.300826	-5.79883
KEGG_GLYCOSAMINOGLYCAN_DEGRADATION	0.0340483	-0.014053	1.21393	0.225466	0.310238	-5.82671
KEGG_PHOSPHATIDYLINOSITOL_SIGNALING_SYSTEM	-0.0228772	-0.0197554	-1.21034	0.226841	0.310238	-5.83097
KEGG_VASOPRESSIN_REGULATED_WATER_REABSORPTION	0.022948	-0.00960889	1.19479	0.232854	0.316138	-5.84927
KEGG_ENDOMETRIAL_CANCER	-0.0229474	-0.0163701	-1.12502	0.261235	0.350792	-5.92851
KEGG_CARDIAC_MUSCLE_CONTRACTION	0.0193727	0.00483149	1.12191	0.26255	0.350792	-5.93192
KEGG_ACUTE_MYELOID_LEUKEMIA	-0.0245814	-0.0224458	-1.11842	0.264037	0.350792	-5.93575
KEGG_OLFACTORY_TRANSDUCTION	0.0138744	0.131699	1.08449	0.278782	0.367754	-5.97236
KEGG_FOLATE_BIOSYNTHESIS	-0.0322414	-0.0130247	-1.07565	0.282709	0.370309	-5.9817
KEGG_GLYCOSPHINGOLIPID_BIOSYNTHESIS_GLOBO_SERIES	0.0288259	-0.0156357	1.05136	0.293707	0.382025	-6.00701
KEGG_STEROID_BIOSYNTHESIS	0.0355373	-0.00948372	1.02214	0.307312	0.396944	-6.03669
KEGG_TIGHT_JUNCTION	0.0149744	-4.17522e-05	0.957184	0.339034	0.433028	-6.09968
KEGG_MELANOGENESIS	0.0171574	-0.00650362	0.95546	0.339904	0.433028	-6.1013
KEGG_GLYCOSYLPHOSPHATIDYLINOSITOL_GPI_ANCHOR_BIOSYNTHESIS	-0.0247556	-0.016013	-0.897589	0.369927	0.468071	-6.15386
KEGG_GALACTOSE_METABOLISM	-0.0219885	-0.016264	-0.883788	0.377324	0.47299	-6.16591
KEGG_CELL_ADHESION_MOLECULES_CAMS	-0.0269757	-0.00634	-0.880868	0.378901	0.47299	-6.16843
KEGG_LEUKOCYTE_TRANSENDOTHELIAL_MIGRATION	-0.0209013	-0.00500513	-0.870274	0.384655	0.476973	-6.17753
KEGG_MTOR_SIGNALING_PATHWAY	0.0119073	-0.0232773	0.831098	0.406398	0.500596	-6.21021
KEGG_SNARE_INTERACTIONS_IN_VESICULAR_TRANSPORT	-0.0144222	-0.0327196	-0.794511	0.427354	0.522946	-6.23937
KEGG_LYSINE_DEGRADATION	0.0164313	-0.023227	0.773716	0.439541	0.534344	-6.25536
KEGG_GLYCOSPHINGOLIPID_BIOSYNTHESIS_GANGLIO_SERIES	0.0208891	-0.0238897	0.730948	0.465225	0.561895	-6.28692
KEGG_OTHER_GLYCAN_DEGRADATION	0.0205095	-0.0163632	0.697245	0.486042	0.581588	-6.31054
KEGG_PATHWAYS_IN_CANCER	-0.0125122	-0.0201084	-0.694461	0.487783	0.581588	-6.31244
KEGG_TGF_BETA_SIGNALING_PATHWAY	0.0134902	-0.0265164	0.677861	0.498239	0.59027	-6.32361
KEGG_PENTOSE_PHOSPHATE_PATHWAY	-0.0159367	-0.00769684	-0.66164	0.50857	0.597176	-6.33427
KEGG_PRION_DISEASES	-0.0162079	-0.00334649	-0.658023	0.51089	0.597176	-6.33661
KEGG_WNT_SIGNALING_PATHWAY	0.0092599	-0.0141864	0.653652	0.513699	0.597176	-6.33943
KEGG_ADIPOCYTOKINE_SIGNALING_PATHWAY	-0.010412	-0.0136624	-0.627424	0.530727	0.613139	-6.35591
KEGG_LYSOSOME	0.0126373	-0.026505	0.59715	0.550734	0.632324	-6.3741
KEGG_MELANOMA	0.0108801	-0.00324562	0.56424	0.572896	0.653735	-6.39286
KEGG_ENDOCYTOSIS	-0.00799467	-0.0265707	-0.535433	0.592638	0.672139	-6.40841
KEGG_VALINE_LEUCINE_AND_ISOLEUCINE_BIOSYNTHESIS	0.0163585	0.00803795	0.509351	0.610778	0.688513	-6.42178
KEGG_ADHERENS_JUNCTION	0.0122198	-0.0229499	0.497392	0.619177	0.693777	-6.42769
KEGG_GNRH_SIGNALING_PATHWAY	-0.00803695	-0.00886761	-0.489666	0.62463	0.695695	-6.43143
KEGG_BLADDER_CANCER	-0.00775261	-0.0245017	-0.434197	0.664372	0.732893	-6.45659
KEGG_BIOSYNTHESIS_OF_UNSATURATED_FATTY_ACIDS	-0.010582	-0.0166862	-0.43208	0.665908	0.732893	-6.45749
KEGG_GLYCOSAMINOGLYCAN_BIOSYNTHESIS_KERATAN_SULFATE	0.0119768	-0.0243409	0.398051	0.690798	0.755814	-6.47136
KEGG_INSULIN_SIGNALING_PATHWAY	-0.00516694	-0.0163236	-0.374191	0.708454	0.770599	-6.48041
KEGG_GLYCEROPHOSPHOLIPID_METABOLISM	-0.00522571	-0.0168367	-0.337294	0.736066	0.793441	-6.4933
KEGG_DORSO_VENTRAL_AXIS_FORMATION	0.00810563	-0.00982413	0.325306	0.745114	0.793441	-6.4972
KEGG_N_GLYCAN_BIOSYNTHESIS	-0.00655465	-0.0293292	-0.323821	0.746237	0.793441	-6.49767
KEGG_VIBRIO_CHOLERAE_INFECTION	-0.00539225	-0.0192482	-0.323451	0.746517	0.793441	-6.49779
KEGG_COMPLEMENT_AND_COAGULATION_CASCADES	-0.00827991	0.00668009	-0.311225	0.755787	0.798729	-6.5016
KEGG_PRIMARY_BILE_ACID_BIOSYNTHESIS	0.00621949	0.0123379	0.262201	0.793297	0.833634	-6.5154
KEGG_GLYCEROLIPID_METABOLISM	0.00379145	-0.0057927	0.237467	0.812412	0.848925	-6.52147
KEGG_MAPK_SIGNALING_PATHWAY	-0.00314287	-0.0112021	-0.211566	0.83255	0.858598	-6.52718
KEGG_CALCIUM_SIGNALING_PATHWAY	0.00354941	0.00497741	0.209388	0.834248	0.858598	-6.52763
KEGG_REGULATION_OF_ACTIN_CYTOSKELETON	0.00437233	-0.0146144	0.207762	0.835517	0.858598	-6.52796
KEGG_RIBOFLAVIN_METABOLISM	0.00431579	-0.0181145	0.187206	0.851591	0.870307	-6.53195
KEGG_SULFUR_METABOLISM	0.00409548	0.00223763	0.157548	0.87489	0.889233	-6.53697
KEGG_TYROSINE_METABOLISM	-0.00196473	-0.00510931	-0.0925982	0.926268	0.936336	-6.54495
KEGG_ARACHIDONIC_ACID_METABOLISM	0.0011606	0.00236902	0.0620614	0.950544	0.951176	-6.54727
KEGG_PHENYLALANINE_METABOLISM	0.00137833	-0.0252867	0.0612669	0.951176	0.951176	-6.54732

## Sheet: Supplementary File S7
Primer name	sequence（5' to 3'）
LTBP1	CCAAGATGACCTGTGTCGATGT
LTBP1	GCTGTTTCTGTATTTCCAGCCT
CYP19A1	TCCAGACTGTTATTGGTGAGAGA
CYP19A1	CCCTTGGGTTGAGGCAGTAG
SLC18A2	CTCCTCTGTGGCTGGGATG
SLC18A2	ACACTTTGATGATTTTTGAGGATCT
HLF	CCCTGATGACCTGAAGGATGA
HLF	AAAGGTTGGTTTGCGTGTGG
GPR162	GAGCACTGGGGTGGTGAG
GPR162	TCACTCAGGCTTTCTCCTCTG
HDC	GGTGGTTTTTCGTCTAAAGGGTC
HDC	CTGACCAGACTGCTGAACCC
S1PR3	TGATCCTCTACGCACGCATC
S1PR3	CAGCAGAAGGCAGTGGATGA
COX4I2	CTCAGAAGGCACCACCCG
COX4I2	TACTGGGGTTAAGGGCAGGG
F2RL2	GCTTTGTGCCTGGGTAGTCT
F2RL2	GCCACCAGCATGAGAGTCAA
MECP2	CCCAAATCTCCCAAAGCTCC
MECP2	TGCAATCCGCTCCGTGTAA
GAPDH	GAGAAGGCTGGGGCTCATTT
GAPDH	GAGATTCAGTGTGGTGGGGG
